# Supplementary material for: Illusory sound texture reveals multi-second statistical completion in auditory scene analysis
Source: Nat Commun. 2019 Nov 8;10:5096. doi: 10.1038/s41467-019-12893-0 (PMC6841952; doi:10.1038/s41467-019-12893-0)
Supplement: Supplementary file 4 — Source Data [file 41467_2019_12893_MOESM4_ESM.xlsx]

## Sheet: Figure 2b, c, d, f, g
		Experiment 1a: Online
		Sound index can be found in sheet "Figure 2f, g, h. stationarity"
		Value of "0" is discontinuous and value of "1" is continuous.
		Sound 1	Sound 2	Sound 3	Sound 4	Sound 5	Sound 6	Sound 7	Sound 8	Sound 9	Sound 10	Sound 11	Sound 12	Sound 13	Sound 14	Sound 15	Sound 16	Sound 17	Sound 18	Sound 19	Sound 20	Sound 21	Sound 22	Sound 23	Sound 24	Sound 25	Sound 26	Sound 27	Sound 28	Sound 29	Sound 30	Sound 31	Sound 32	Sound 33	Sound 34	Sound 35	Sound 36	Sound 37	Sound 38	Sound 39	Sound 40	Sound 41	Sound 42	Sound 43	Sound 44	Sound 45	Sound 46	Sound 47	Sound 48
Subjects	S1	0	0	0	0	0	1	0	1	1	0	0	1	1	0	1	1	1	1	0	0	0	1	0	0	1	0	0	1	1	1	1	0	0	0	1	0	0	0	0	1	1	1	1	1	1	1	0	1
	S2	1	0	1	0	0	1	1	0	1	0	1	1	1	0	1	1	0	1	0	0	0	1	1	1	1	0	1	1	1	0	1	1	0	1	0	1	0	0	1	1	0	1	1	0	1	1	1	1
	S3	0	0	0	0	0	1	0	0	0	0	1	1	0	0	0	1	1	1	0	0	0	0	0	0	1	0	1	1	1	0	1	0	0	0	1	0	0	0	0	1	1	1	1	1	0	0	1	1
	S4	0	0	0	0	0	1	0	0	0	0	0	1	0	0	1	0	0	0	0	0	0	0	0	1	1	0	0	0	1	0	0	0	0	0	0	0	0	0	0	1	1	1	0	0	0	0	0	0
	S5	0	0	1	1	1	1	1	1	0	0	1	0	1	0	1	0	1	1	1	0	0	1	0	0	1	1	1	1	0	1	1	0	0	1	0	0	0	0	1	0	1	1	1	1	1	1	1	1
	S6	1	1	0	0	1	1	0	0	1	1	1	1	1	1	1	1	0	1	1	1	1	0	0	0	1	0	0	1	1	0	1	0	0	1	1	0	0	0	0	1	1	1	1	1	1	1	0	1
	S7	1	1	1	1	1	1	1	1	1	1	1	1	1	1	1	1	1	1	1	1	1	1	1	1	1	1	1	1	1	1	1	1	0	1	1	1	1	1	0	1	1	1	1	1	1	1	1	1
	S8	1	0	1	0	1	1	1	1	0	1	1	1	1	1	1	0	1	1	0	1	1	0	0	1	1	0	1	1	1	0	1	1	0	1	1	0	0	0	0	1	0	1	1	1	1	1	0	1
	S9	1	1	1	1	1	1	1	1	1	1	1	1	1	1	1	1	1	1	0	1	0	1	1	1	1	0	1	1	1	0	1	0	0	1	1	1	1	0	1	1	1	1	1	1	1	1	1	1
	S10	0	0	0	1	0	0	0	0	0	0	1	1	0	0	1	0	1	0	1	0	1	0	0	0	1	0	0	1	1	0	0	0	0	1	0	0	0	0	0	0	1	1	0	0	0	0	1	0
	S11	0	0	0	0	0	0	0	0	0	0	0	0	0	0	0	1	1	0	0	0	0	0	0	0	0	0	0	0	0	0	1	0	0	0	0	0	0	0	0	0	1	0	0	0	0	0	0	1
	S12	1	1	1	0	1	1	1	1	1	1	1	1	1	1	1	1	1	1	0	1	0	1	1	1	1	1	1	1	1	1	1	0	0	1	1	1	1	1	1	1	1	1	1	1	1	1	0	1
	S13	0	1	0	1	0	1	1	1	1	0	1	1	1	0	1	1	1	1	0	1	0	1	0	0	1	0	1	0	1	0	1	0	0	0	1	0	0	0	1	1	1	1	1	0	0	1	0	1
	S14	0	0	0	1	0	1	1	0	1	1	1	1	1	1	1	1	1	1	0	1	0	0	1	0	1	0	1	1	1	0	1	0	0	0	1	0	0	1	1	1	1	1	1	0	1	0	1	1
	S15	0	0	0	1	1	1	0	1	0	0	1	1	1	1	1	1	1	1	0	1	0	0	0	0	1	0	0	1	1	0	0	0	0	0	1	0	0	0	0	1	1	1	1	1	1	1	0	1
	S16	1	0	0	1	0	1	0	0	1	1	0	1	0	0	1	0	1	0	0	0	0	0	0	0	1	0	0	0	0	0	1	0	0	1	0	0	0	1	1	1	0	1	1	1	1	1	0	1
	S17	0	0	0	0	0	1	1	1	0	0	1	0	0	0	1	1	1	1	0	1	0	1	0	0	1	1	1	1	1	0	1	0	0	1	1	0	0	0	0	1	1	1	1	0	1	1	0	1
	S18	0	0	0	1	1	1	1	1	1	0	1	1	0	1	1	1	1	1	1	0	1	0	0	0	1	1	0	1	1	0	1	1	0	1	0	1	0	1	1	1	1	1	1	1	1	1	1	1
	S19	1	0	0	1	1	1	0	0	1	1	1	0	0	1	1	0	1	1	0	1	0	1	0	1	1	0	1	1	1	0	1	0	0	1	0	1	0	1	0	1	1	1	1	0	0	0	0	1
	S20	0	0	0	0	0	1	1	0	1	1	1	0	0	0	0	1	1	1	0	1	0	1	1	0	0	0	0	1	1	0	0	0	0	0	0	0	0	0	0	1	1	1	1	0	0	1	0	1
	S21	1	1	0	0	1	1	0	1	0	1	1	1	1	1	1	1	1	1	1	1	1	1	1	1	0	1	1	1	1	0	1	1	0	1	1	1	0	1	1	1	1	1	1	0	1	1	1	1
	S22	1	0	0	1	1	1	1	1	1	1	1	1	1	1	1	1	1	1	1	1	0	1	1	1	1	0	1	1	1	0	1	0	0	1	1	1	0	1	1	1	1	1	1	0	1	1	1	1
	S23	0	0	0	0	0	1	0	1	0	1	1	1	1	1	1	1	1	1	0	1	0	0	0	0	1	0	1	1	1	1	1	1	0	1	1	0	0	0	0	1	1	1	1	1	1	1	1	1
	S24	0	0	0	0	1	1	0	0	0	0	1	0	1	0	0	1	1	1	0	1	0	1	0	0	1	0	0	1	1	0	1	0	0	1	0	0	0	0	0	1	1	1	1	1	1	0	0	0
	S25	1	0	1	0	1	1	1	0	0	1	1	1	1	1	1	1	1	1	1	1	0	1	1	0	1	0	1	1	1	0	1	0	0	1	0	1	0	1	1	1	1	1	1	1	1	1	1	1
	S26	0	0	0	0	0	1	0	0	0	0	1	0	0	0	1	0	1	1	0	1	0	0	0	1	1	1	1	1	1	0	1	0	0	0	1	0	0	0	1	1	1	1	1	1	1	1	0	1
	S27	1	0	1	1	1	1	1	1	1	1	1	1	0	1	1	1	1	1	0	1	0	1	0	1	1	1	1	1	0	0	1	0	0	0	1	1	1	1	1	0	1	1	1	0	1	1	1	1
	S28	1	1	1	0	0	1	1	1	1	0	1	1	1	1	1	0	0	1	1	1	0	1	0	0	1	0	0	1	1	0	1	0	0	0	1	0	0	0	1	1	1	1	1	1	1	1	0	1
	S29	0	0	0	1	1	1	0	0	1	1	1	1	1	0	1	1	1	0	1	1	1	1	1	0	1	0	1	1	1	0	1	0	0	1	1	0	0	0	0	1	1	1	1	1	1	1	1	0
	S30	1	0	0	1	1	1	1	0	1	1	0	1	0	1	1	1	0	1	0	1	0	1	1	0	1	0	0	1	1	1	1	0	0	0	1	0	0	1	1	1	1	1	1	0	1	1	0	1
	S31	1	0	0	1	1	0	1	1	1	0	0	1	1	1	1	1	1	1	0	1	1	1	1	1	1	0	1	1	0	0	1	0	0	1	1	0	0	0	1	1	1	1	1	0	1	1	1	1
	S32	0	0	0	0	1	1	1	1	1	0	0	1	0	0	1	0	1	1	0	0	0	0	0	0	1	0	1	1	1	1	1	0	0	1	0	0	0	0	0	1	1	1	1	1	1	0	1	1
	S33	1	0	0	1	0	1	0	1	1	0	0	1	1	1	1	1	1	1	0	1	0	0	0	0	1	1	0	1	1	0	1	1	0	1	0	0	0	0	0	1	0	1	1	0	1	0	0	0
	S34	0	0	0	0	0	1	0	0	1	1	0	1	0	0	1	0	1	0	0	0	0	0	0	0	0	0	0	0	0	0	1	0	0	0	0	0	0	0	0	1	0	1	1	0	0	0	0	1
	S35	1	0	0	0	0	1	1	0	1	0	1	1	1	1	1	0	1	1	0	1	0	1	1	0	1	1	1	1	1	0	1	0	0	1	1	0	0	0	0	1	1	1	1	0	1	0	0	1
	S36	1	0	0	1	1	1	1	1	1	0	1	0	1	1	1	1	1	1	1	1	0	1	0	1	1	0	1	1	1	0	1	0	1	1	1	1	0	1	1	1	1	1	1	0	1	1	1	1
	S37	1	1	0	1	1	1	1	0	1	0	1	1	1	1	1	1	1	1	0	1	0	0	1	1	1	0	0	1	1	0	1	0	0	0	1	0	0	0	0	1	1	1	1	0	1	1	0	1
	S38	0	0	0	0	0	1	0	1	1	0	1	1	1	0	0	1	1	1	0	1	0	0	0	0	1	0	1	1	1	0	1	0	0	0	1	0	0	0	1	1	1	1	1	1	1	1	0	1
	S39	1	1	0	1	1	1	0	1	1	1	1	1	1	1	1	0	1	1	0	0	1	1	0	0	1	0	1	1	1	0	1	0	0	1	1	0	0	0	1	1	1	1	1	0	1	1	0	0
	S40	0	1	1	0	1	1	0	0	0	0	1	1	0	1	1	1	1	1	1	0	0	1	1	0	1	1	0	0	1	0	1	0	0	1	1	1	1	1	1	1	0	1	1	1	1	1	1	0
	S41	1	1	0	0	1	1	1	0	0	1	0	0	1	1	1	0	1	1	1	1	1	1	0	0	1	1	0	1	1	0	1	0	0	1	1	1	0	0	1	1	1	1	1	1	1	1	0	1
	S42	0	0	0	1	0	1	0	1	0	1	0	0	1	0	0	0	1	1	0	0	0	0	0	0	1	0	0	1	1	0	1	0	0	1	0	0	0	0	1	1	1	1	1	0	1	0	0	1
	S43	0	1	0	1	1	1	1	1	1	1	1	1	1	1	1	1	1	1	1	1	1	1	1	1	1	0	1	1	1	0	1	0	0	1	1	1	0	1	1	1	1	1	1	1	1	1	1	1
	S44	1	1	0	1	1	1	1	1	1	0	1	1	1	0	1	1	1	1	1	1	0	1	0	1	1	1	0	1	1	0	1	1	0	1	1	1	0	1	1	1	1	0	1	1	1	1	1	1
	S45	1	1	1	1	1	1	1	1	1	1	1	0	1	1	1	1	1	1	1	1	1	1	1	1	1	1	1	1	1	0	1	0	1	1	1	0	1	1	1	1	0	1	1	1	1	1	1	1
	S46	1	0	0	0	0	0	0	0	0	0	0	0	1	0	0	0	0	0	0	0	0	0	0	0	0	0	0	0	0	1	0	0	0	1	0	0	0	0	0	1	1	0	0	0	1	0	0	0
	S47	0	0	0	1	0	0	0	0	1	0	1	0	1	0	0	0	0	0	0	1	0	0	0	0	0	0	0	0	0	0	0	0	0	1	0	0	0	0	0	1	0	1	1	0	0	0	0	0
	S48	0	0	0	1	0	1	1	0	1	1	1	1	1	0	1	1	1	1	0	1	0	0	1	1	1	0	1	1	1	0	1	0	0	0	0	1	1	0	1	1	1	1	1	0	1	0	1	1
	S49	1	1	0	1	1	1	1	1	1	0	1	1	0	1	1	0	1	1	0	1	1	1	0	1	1	1	1	1	1	0	1	0	0	1	1	0	0	1	1	1	1	1	1	1	1	1	1	1
	S50	0	0	0	0	0	1	0	0	0	0	0	1	0	1	0	1	0	0	0	0	0	1	0	0	1	0	0	1	0	1	1	1	0	1	1	0	0	0	0	1	0	1	1	0	1	1	0	1
	S51	1	1	0	1	1	1	1	1	0	0	1	1	1	1	1	1	1	1	0	1	0	1	0	1	0	0	1	1	1	0	1	1	0	1	1	0	0	0	1	1	1	1	1	1	1	1	0	1
	S52	0	0	0	0	1	1	1	1	1	1	0	1	1	1	1	1	1	1	1	0	1	1	1	0	1	1	0	1	1	1	0	0	0	0	1	0	1	0	1	1	1	1	1	0	1	1	0	1
	S53	0	0	0	1	1	1	0	0	0	0	1	1	1	0	1	1	1	0	0	0	0	0	0	0	1	0	1	1	0	0	1	0	0	0	1	0	0	0	0	1	1	1	1	0	1	0	1	1
	S54	1	1	1	1	1	1	1	1	1	0	1	1	1	1	1	1	1	1	0	1	1	1	1	1	1	0	0	1	1	0	1	1	0	0	1	0	0	0	1	1	1	1	1	1	1	1	1	1
	S55	1	1	0	1	0	0	1	1	1	0	1	1	1	0	0	0	1	1	1	1	0	0	0	1	0	1	0	1	0	1	1	0	0	1	1	0	0	0	0	1	1	1	1	0	1	0	1	1
	S56	1	0	1	1	1	1	0	1	1	1	0	1	1	0	1	0	1	1	1	1	1	1	1	1	1	1	0	1	1	0	0	0	0	1	1	0	0	0	1	1	1	1	1	1	1	1	0	1
	S57	0	1	0	1	0	0	0	1	0	1	0	0	0	1	1	1	0	0	0	1	1	1	0	0	0	0	0	1	1	0	1	1	0	1	1	0	0	0	0	1	0	0	1	1	0	0	0	1
	S58	1	1	0	0	1	1	1	0	0	1	1	0	1	1	0	1	1	1	0	1	0	1	0	1	1	0	1	0	0	0	0	0	1	1	1	0	0	0	1	1	1	1	1	1	1	1	0	1
	S59	1	1	0	1	1	1	0	0	0	1	1	1	1	0	1	1	1	1	0	1	1	1	0	1	0	0	0	0	1	0	1	0	0	1	1	0	0	0	0	1	1	1	1	1	1	1	1	1
	S60	0	0	0	1	0	0	0	0	0	0	0	0	0	0	0	0	1	0	0	1	0	0	0	0	0	0	1	1	0	0	0	0	0	0	1	0	0	0	0	1	0	1	0	0	0	0	0	0
	S61	1	0	1	1	1	1	1	1	1	1	1	1	1	1	1	1	1	1	1	1	0	1	0	1	1	1	0	1	1	0	1	0	0	1	1	0	0	0	1	1	1	1	1	1	1	1	1	1
	S62	0	0	0	1	0	1	0	0	0	1	1	0	1	0	0	0	0	1	0	1	0	1	0	0	1	0	0	1	1	0	1	0	0	1	0	0	0	0	1	1	0	1	1	0	1	1	1	1
	S63	0	0	0	1	0	1	0	0	0	0	0	1	1	0	1	0	1	0	0	1	0	1	0	0	0	0	0	0	0	0	0	0	0	1	0	0	0	0	0	1	1	1	1	0	1	0	0	0
	S64	1	0	0	0	1	1	0	0	0	0	1	1	0	0	1	0	0	0	0	1	0	0	0	0	0	0	0	0	1	0	0	0	0	0	0	0	0	0	1	1	0	1	0	0	1	0	0	1
	S65	1	1	0	1	1	1	1	1	1	1	1	1	1	1	1	1	1	1	0	0	0	1	0	1	1	1	0	1	1	0	1	0	0	1	0	0	0	0	1	1	1	1	1	1	1	1	1	0
	S66	0	0	0	0	0	0	0	0	0	0	0	0	0	0	0	0	0	0	0	1	0	0	0	0	0	0	0	0	0	0	0	0	0	0	1	0	0	0	0	1	0	1	1	0	0	0	0	0
	S67	0	0	0	1	1	1	0	0	1	1	1	0	1	1	1	1	1	1	0	1	1	1	1	0	0	1	1	0	0	0	1	0	0	1	1	0	0	0	1	1	1	1	1	1	1	1	1	1
	S68	1	0	1	1	1	1	1	1	1	1	1	1	1	1	0	1	0	1	1	1	0	1	0	1	1	1	0	1	0	1	1	1	1	1	1	0	1	1	1	1	1	1	1	1	1	1	1	1
	S69	0	0	0	1	0	1	0	0	0	1	1	1	1	0	0	1	1	1	0	1	0	0	0	0	0	0	0	1	1	0	1	1	0	0	1	0	0	0	0	1	1	1	1	1	1	1	0	0
	S70	1	0	0	1	0	1	1	1	1	0	0	1	1	0	1	1	0	1	0	0	0	0	0	0	0	0	0	1	1	0	1	0	1	0	0	0	0	0	0	1	1	1	1	1	1	1	0	1
	S71	1	1	1	1	1	1	0	1	1	1	0	1	1	1	1	1	1	1	0	1	1	0	0	1	1	1	0	1	1	0	1	0	1	0	1	0	1	0	1	1	1	1	1	0	1	1	1	1
	S72	0	0	0	0	0	0	0	0	0	0	1	1	1	0	1	1	1	0	0	1	0	1	0	0	1	0	1	0	0	0	0	0	0	1	1	0	1	0	0	1	1	1	1	1	1	0	0	1
	S73	1	1	0	0	1	1	0	1	1	1	1	1	1	1	1	1	1	1	1	1	1	1	0	1	1	1	1	1	1	1	1	1	0	0	1	0	0	1	1	1	1	1	1	1	1	1	1	1
	S74	1	1	0	0	1	0	1	1	0	0	1	1	0	1	1	1	1	1	0	1	1	1	0	1	1	1	1	1	1	0	1	0	0	0	1	0	0	0	1	1	1	1	1	0	1	0	0	1
	S75	0	0	0	0	0	0	0	1	0	1	1	1	1	0	1	1	1	1	1	1	1	1	0	0	1	0	1	1	1	0	1	0	0	0	1	0	0	1	1	1	1	1	1	0	1	1	0	1
	S76	0	1	0	1	1	1	0	1	1	0	1	1	0	0	1	1	1	1	0	1	1	1	0	0	1	0	0	1	1	0	1	0	0	1	1	0	0	0	1	1	1	1	1	1	1	0	0	1
	S77	0	0	0	1	0	1	1	1	0	0	1	1	1	0	1	0	1	1	1	0	1	1	0	1	1	0	1	1	1	0	1	0	0	1	1	1	1	1	1	1	1	1	1	1	1	1	1	1
	S78	1	1	1	0	0	1	0	1	0	1	1	1	1	1	0	0	0	1	1	1	0	1	0	0	1	0	0	1	0	0	1	1	0	0	1	1	1	0	1	1	0	1	1	1	1	1	0	1
	S79	0	0	0	0	0	1	0	0	0	1	1	1	1	0	1	1	1	1	0	1	1	1	0	0	1	0	0	1	0	0	1	0	0	1	0	0	1	1	1	1	1	1	1	1	1	1	0	0
	S80	0	0	1	1	1	1	0	0	0	1	0	1	1	0	1	1	1	1	0	1	0	0	0	1	1	0	0	1	1	0	1	0	0	1	0	0	0	0	1	1	1	1	0	0	1	1	1	1
	S81	0	0	0	0	0	1	0	0	0	1	1	0	0	0	0	1	0	1	0	1	0	1	0	0	0	0	0	0	1	0	1	0	0	0	0	0	0	0	1	1	0	1	1	1	0	0	1	0
	S82	1	0	0	1	0	0	0	1	0	1	1	1	1	0	1	1	1	1	0	1	0	0	0	0	1	0	0	0	0	0	1	0	0	0	0	0	0	0	1	1	1	1	1	0	1	1	0	1
		Sound 1	Sound 2	Sound 3	Sound 4	Sound 5	Sound 6	Sound 7	Sound 8	Sound 9	Sound 10	Sound 11	Sound 12	Sound 13	Sound 14	Sound 15	Sound 16	Sound 17	Sound 18	Sound 19	Sound 20	Sound 21	Sound 22	Sound 23	Sound 24	Sound 25	Sound 26	Sound 27	Sound 28	Sound 29	Sound 30	Sound 31	Sound 32	Sound 33	Sound 34	Sound 35	Sound 36	Sound 37	Sound 38	Sound 39	Sound 40	Sound 41	Sound 42	Sound 43	Sound 44	Sound 45	Sound 46	Sound 47	Sound 48
[truncated: 44 more columns]

## Sheet: Figure 2c
		Experiment 1a: In-lab
		Sound index can be found in sheet "Figure 2f, g, h. stationarity"
		Values show proportion of continuous responses (Continuous = 1, Discontinuous = 0).
		Sound 1	Sound 2	Sound 3	Sound 4	Sound 5	Sound 6	Sound 7	Sound 8	Sound 9	Sound 10	Sound 11	Sound 12	Sound 13	Sound 14	Sound 15	Sound 16	Sound 17	Sound 18	Sound 19	Sound 20	Sound 21	Sound 22	Sound 23	Sound 24	Sound 25	Sound 26	Sound 27	Sound 28	Sound 29	Sound 30	Sound 31	Sound 32	Sound 33	Sound 34	Sound 35	Sound 36	Sound 37	Sound 38	Sound 39	Sound 40	Sound 41	Sound 42	Sound 43	Sound 44	Sound 45	Sound 46	Sound 47	Sound 48
Subjects	S1	1	1	0	1	1	0.5	0.5	1	1	1	1	1	1	1	0.5	1	1	1	1	0.5	0.5	1	0.5	0.5	1	0.5	1	0.5	1	0	1	0	0	0.5	1	0	0.5	1	1	1	1	1	1	1	0.5	0.5	1	1
	S2	0.5	0	0	1	0.5	1	0	0.5	1	1	1	0.5	0.5	0.5	0.5	1	1	1	0	1	0	1	0	1	0.5	0	0.5	1	1	0	1	0	0	1	0.5	0	0	0	0.5	1	1	1	1	1	1	1	0	0.5
	S3	1	0	0	1	0.5	0	0.5	1	1	0.5	1	1	0.5	1	1	1	1	0.5	0.5	1	0	1	0	0	1	0	1	1	1	0	1	0	1	0	1	0	0.5	1	0.5	1	0.5	1	1	1	1	0	0	1
	S4	0	0	0	0.5	0.5	1	0	0	0.5	1	0	0.5	0.5	0.5	0.5	1	1	1	0	1	0.5	0.5	0.5	0.5	0.5	1	0.5	0.5	0	0	1	0	0	0.5	0.5	0	0	0.5	0	0.5	0.5	0.5	1	1	0.5	0.5	1	0.5
	S5	1	0.5	0	1	1	1	0.5	0.5	1	1	0.5	1	1	1	1	1	1	1	0	1	1	1	0	0	1	0	0.5	1	0.5	0	1	0	0	1	1	0.5	0	1	0.5	1	1	1	1	1	1	1	0.5	1
	S6	0.5	0	0	0.5	1	1	1	1	1	0.5	1	1	1	1	1	0.5	1	1	0.5	1	0.5	1	0.5	0.5	1	1	1	1	1	0	1	0	0	1	0.5	0.5	0	0.5	1	1	1	1	1	1	1	1	0.5	0.5
	S7	0.5	0.5	0	0.5	0.5	1	0.5	1	1	1	0.5	1	1	0	1	0.5	0.5	1	0	1	0	0	0	0.5	1	0	0	1	1	0	1	0	0	0.5	1	0	0	0	0	1	1	0	0.5	1	1	0.5	0	1
	S8	0	0.5	0	0.5	0	0.5	0	0.5	0	0.5	0.5	0.5	0.5	0.5	0.5	1	1	0.5	0	0	0.5	0.5	0	0	0.5	0	0	0.5	0.5	0	1	0.5	0	0	0.5	0	0	0	0.5	0.5	0.5	0	1	0	1	0	0	0.5
	S9	1	0	0	0.5	0.5	1	0.5	0.5	1	1	0.5	1	1	1	1	1	1	1	0	1	0	1	1	0	1	0.5	1	1	1	0	1	0.5	0	0.5	1	1	0	0	0	1	1	1	1	1	1	0.5	0.5	0.5
	S10	0	0.5	0	0.5	0.5	0	1	1	0.5	0.5	0.5	0.5	1	0.5	0	0.5	0.5	0.5	0.5	1	0	0.5	0.5	0.5	1	0	1	1	0.5	0	1	0	0	0	1	1	0	0.5	0.5	1	1	1	1	0.5	1	0.5	0	1
	S11	1	0	0	0.5	0.5	1	0	0.5	1	1	0.5	1	1	0	1	1	0.5	1	0.5	1	0	0	0	0.5	0.5	0.5	0	1	0.5	0	1	0	0.5	0.5	0	0	0	0	1	1	1	1	1	0.5	0.5	1	0.5	1
	S12	0	0	0	0.5	0.5	0.5	0.5	0	1	0	0	0	0.5	0.5	0	0.5	1	1	0	0.5	1	0	0	0	0	0	0.5	0.5	0	0	0	0.5	0	0	0	0	0	0	0	0.5	0.5	1	0	1	0.5	0.5	0	0
	S13	1	0	0	0.5	0.5	0.5	0.5	0	0	1	0.5	1	1	0.5	0	0.5	0.5	1	0.5	0.5	0.5	1	0.5	0	1	0	0.5	0.5	0.5	0.5	0.5	0.5	0.5	1	0.5	0	1	0.5	0.5	0	0	1	0.5	1	0	1	0.5	0.5
		Sound 1	Sound 2	Sound 3	Sound 4	Sound 5	Sound 6	Sound 7	Sound 8	Sound 9	Sound 10	Sound 11	Sound 12	Sound 13	Sound 14	Sound 15	Sound 16	Sound 17	Sound 18	Sound 19	Sound 20	Sound 21	Sound 22	Sound 23	Sound 24	Sound 25	Sound 26	Sound 27	Sound 28	Sound 29	Sound 30	Sound 31	Sound 32	Sound 33	Sound 34	Sound 35	Sound 36	Sound 37	Sound 38	Sound 39	Sound 40	Sound 41	Sound 42	Sound 43	Sound 44	Sound 45	Sound 46	Sound 47	Sound 48
[truncated: 52 more columns]

## Sheet: Figure 2h
		Experiment 1b: Online
		Sound index can be found in sheet "Figure 2f, g, h. stationarity"
		Sound set (white noise / mean noise masker index) found at bottom of sheet
		Value of "0" is discontinuous and value of "1" is continuous.
		Sound Set	Sound 1	Sound 2	Sound 3	Sound 4	Sound 5	Sound 6	Sound 7	Sound 8	Sound 9	Sound 10	Sound 11	Sound 12	Sound 13	Sound 14	Sound 15	Sound 16	Sound 17	Sound 18	Sound 19	Sound 20	Sound 21	Sound 22	Sound 23	Sound 24	Sound 25	Sound 26	Sound 27	Sound 28	Sound 29	Sound 30	Sound 31	Sound 32	Sound 33	Sound 34	Sound 35	Sound 36	Sound 37	Sound 38	Sound 39	Sound 40	Sound 41	Sound 42	Sound 43	Sound 44	Sound 45	Sound 46	Sound 47
Subjects	S1	9	0	0	0	0	1	1	0	0	0	0	0	1	1	0	0	0	1	0	1	0	0	0	1	0	0	1	0	0	1	0	1	0	0	1	1	0	0	0	0	0	0	0	0	0	0	1	1
	S2	7	1	0	0	0	0	1	0	1	1	1	1	1	1	1	1	1	1	1	1	0	1	1	0	0	0	1	1	1	1	0	1	0	0	1	0	1	0	0	1	1	1	1	1	1	1	1	0
	S3	4	1	1	0	1	0	1	1	0	0	0	0	1	0	1	1	1	0	1	0	0	1	1	0	1	1	1	1	1	1	0	1	0	0	0	1	1	0	0	0	1	1	1	1	1	1	1	0
	S4	8	0	1	0	1	1	1	1	1	0	1	0	0	0	0	0	1	1	1	0	1	1	1	1	1	1	0	1	1	1	1	1	0	0	0	0	1	0	0	1	1	1	1	1	1	1	1	0
	S5	7	0	0	0	0	0	0	0	0	0	0	1	0	0	0	0	0	0	1	0	1	0	0	0	0	0	0	0	0	0	0	0	0	0	0	0	0	0	0	1	0	0	0	0	0	0	0	0
	S6	4	0	0	0	0	1	0	1	0	0	1	1	0	1	1	0	1	1	1	0	1	0	0	0	1	0	0	0	1	0	0	0	0	0	0	1	1	0	0	1	1	0	1	0	0	0	1	0
	S7	9	0	1	0	0	1	0	1	1	0	0	0	1	0	0	1	0	1	1	0	1	0	1	0	0	1	0	1	1	1	0	1	1	0	1	1	1	0	0	1	1	1	1	1	0	1	1	1
	S8	6	0	0	0	0	1	1	1	1	0	0	1	1	0	1	1	1	1	1	1	1	0	1	0	0	1	1	1	1	1	0	1	0	0	1	1	0	0	0	0	1	1	1	1	0	1	1	0
	S9	8	0	0	0	0	0	1	1	1	0	0	0	1	0	0	0	0	1	0	0	0	0	0	1	1	1	0	1	1	1	0	0	1	0	0	0	0	0	0	0	1	1	1	1	1	1	1	0
	S10	4	0	0	0	1	0	1	1	0	1	1	1	1	1	1	1	1	1	1	1	1	0	1	1	0	1	1	1	1	0	0	1	0	0	1	1	1	1	1	0	1	1	1	1	1	1	1	1
	S11	2	0	0	0	0	0	0	0	0	0	0	1	0	1	0	1	0	0	1	0	1	1	0	0	0	1	0	0	0	0	0	0	1	0	1	1	0	0	0	0	1	0	0	1	0	1	1	0
	S12	6	1	1	0	1	1	1	1	1	1	1	0	1	1	1	0	1	1	1	1	1	0	1	1	1	1	0	1	1	1	0	1	0	0	1	1	0	1	1	0	1	1	1	1	1	1	1	1
	S13	5	0	0	0	1	1	1	1	1	1	0	1	1	0	0	1	0	1	1	0	0	0	1	0	0	1	0	1	1	1	0	0	0	0	1	0	0	0	0	1	1	1	1	1	1	1	1	0
	S14	5	0	0	0	1	1	1	1	0	1	0	0	1	0	1	1	0	1	1	1	0	0	0	0	0	1	0	1	1	1	0	1	0	1	1	0	1	1	1	1	1	1	1	1	1	1	1	0
	S15	9	1	1	0	1	1	1	0	1	1	1	0	1	1	1	1	1	1	1	0	1	1	1	1	1	1	1	1	1	1	0	1	1	0	1	1	1	1	1	1	1	1	1	1	1	1	1	1
	S16	9	0	1	0	1	1	1	1	0	1	0	1	1	0	1	0	1	1	1	0	1	0	0	1	1	1	0	0	0	1	0	0	1	0	1	1	1	0	1	0	1	0	0	0	1	1	1	0
	S17	2	0	1	0	1	1	0	0	0	0	1	0	0	1	0	1	1	0	1	0	0	0	1	0	0	0	0	1	1	1	0	0	0	0	1	1	0	0	0	0	0	1	0	1	1	0	0	1
	S18	8	0	0	0	1	1	1	1	1	1	0	1	1	1	0	1	1	1	1	0	1	1	1	0	1	0	0	1	1	1	0	0	1	0	1	1	0	0	1	1	1	1	1	1	1	1	1	1
	S19	2	1	1	0	1	1	0	1	0	0	1	1	1	1	1	1	1	1	1	1	1	0	1	0	1	1	0	1	1	1	0	1	1	0	1	1	0	0	1	1	1	1	1	1	1	1	1	1
	S20	7	1	1	1	1	1	0	1	1	1	0	0	1	1	1	1	1	1	1	1	1	0	1	1	0	1	1	1	1	1	0	1	0	0	1	1	0	0	0	1	1	1	0	1	1	1	1	0
	S21	3	0	0	0	0	0	1	0	0	0	1	1	0	1	0	0	1	1	1	0	1	0	0	0	0	1	0	0	1	1	0	0	0	0	0	1	0	0	0	0	0	0	1	0	1	0	1	0
	S22	10	1	1	1	1	0	1	0	1	1	1	1	1	1	1	1	1	1	1	0	1	0	1	1	1	1	1	1	1	1	0	1	0	0	1	1	1	1	1	1	1	1	1	1	0	1	1	0
	S23	2	0	0	0	0	0	0	0	0	0	0	0	0	0	0	0	1	0	1	0	0	0	0	0	0	0	0	0	0	0	0	1	0	0	1	0	0	0	1	0	0	0	0	1	1	0	1	0
	S24	5	1	0	0	1	1	0	0	1	1	1	0	0	1	0	0	1	0	1	1	1	1	0	0	0	1	0	0	1	1	0	0	1	1	1	1	1	1	1	1	0	1	0	1	1	0	1	0
	S25	1	1	0	0	1	0	1	1	1	1	0	0	1	1	0	1	1	1	1	0	0	0	0	1	1	1	1	1	1	0	0	1	0	0	0	0	1	0	0	1	1	1	0	1	1	1	1	1
	S26	2	1	1	1	1	1	0	1	1	1	0	1	1	1	1	1	1	1	1	1	1	0	1	0	0	1	0	1	1	1	0	1	1	0	1	1	0	0	1	0	1	1	1	1	1	1	1	1
	S27	4	0	1	1	1	1	0	1	0	1	1	0	1	1	0	1	1	1	1	0	0	1	1	0	1	1	0	1	1	1	0	1	0	1	1	1	1	0	0	1	1	1	0	1	1	1	1	0
	S28	7	1	0	0	0	0	1	1	1	1	0	0	1	0	0	0	0	1	0	1	1	1	1	0	1	0	0	1	1	1	0	1	0	0	1	1	0	0	0	0	0	1	1	1	1	0	1	0
	S29	5	1	0	0	1	1	1	1	0	1	0	0	1	1	0	1	1	1	1	1	0	0	0	0	0	1	0	0	1	1	0	1	0	0	1	0	1	0	1	0	1	1	1	1	1	0	1	0
	S30	5	0	0	0	0	0	1	0	0	0	0	0	0	0	0	1	0	0	0	1	0	0	0	0	0	0	0	0	0	0	0	1	0	0	1	0	0	0	0	0	1	1	1	0	1	0	0	0
	S31	9	0	0	0	1	1	1	0	1	1	1	1	1	1	1	1	1	0	1	0	0	0	1	1	1	1	0	1	1	1	0	1	1	0	1	1	1	0	0	1	0	0	0	1	1	0	1	1
	S32	5	0	0	1	1	0	1	1	1	1	1	1	1	1	1	1	0	1	1	1	1	0	0	0	0	1	1	1	0	1	0	1	0	1	1	0	1	0	1	1	1	1	1	1	1	1	1	0
	S33	6	1	1	1	1	1	1	1	1	0	1	1	1	1	0	1	1	1	1	1	1	0	1	1	1	1	1	1	1	1	1	1	0	0	1	1	1	0	1	1	1	1	1	1	1	1	1	1
	S34	8	1	0	1	1	0	1	1	1	0	1	0	1	0	0	1	1	1	1	1	1	0	1	1	1	1	0	1	1	1	0	1	0	0	1	1	0	0	1	0	1	1	1	1	1	1	1	0
	S35	1	1	0	0	1	1	1	1	1	0	1	1	1	1	1	0	0	1	1	1	0	0	1	0	1	1	0	0	1	0	0	1	0	0	1	1	1	0	1	1	1	1	1	1	1	1	1	1
	S36	2	1	1	1	1	1	0	1	0	1	1	1	1	1	1	1	1	1	1	1	1	0	1	1	1	1	1	0	1	1	0	1	1	1	1	1	0	1	1	0	1	1	1	1	1	1	1	1
	S37	8	0	1	0	1	1	1	1	1	1	0	1	1	1	1	1	1	1	1	1	1	1	0	0	1	1	1	1	1	1	0	1	0	0	1	1	0	0	0	0	1	1	1	1	1	1	1	0
	S38	9	0	0	0	1	1	1	0	0	1	0	1	1	0	0	0	1	1	1	1	1	0	1	1	1	1	0	1	1	1	0	1	1	0	1	1	1	0	1	1	1	1	1	0	1	1	1	1
	S39	10	0	1	1	1	0	1	0	0	1	0	0	1	1	1	1	0	1	0	0	0	0	0	0	0	1	0	1	0	1	1	1	0	0	1	0	1	0	0	0	0	1	1	1	0	1	1	0
	S40	7	1	1	1	1	1	1	1	1	1	1	1	1	1	1	1	1	1	1	1	1	1	1	1	1	1	1	1	1	1	0	1	0	0	1	1	1	0	1	1	1	1	1	1	1	1	1	1
	S41	2	1	1	1	0	1	0	1	0	1	1	1	1	0	0	1	1	1	1	0	1	0	1	0	0	1	0	1	1	1	0	1	1	0	1	0	0	0	1	1	1	1	1	1	1	1	1	1
	S42	5	1	0	0	1	0	0	0	0	0	1	1	0	1	0	0	1	1	0	0	1	0	0	0	0	0	0	0	0	1	0	0	1	0	0	1	0	0	0	0	0	0	1	0	0	0	0	0
	S43	9	0	0	0	0	1	1	0	0	1	0	0	1	1	1	0	0	0	0	0	1	0	0	0	0	1	1	0	0	1	0	0	0	0	1	1	1	0	0	0	0	0	0	1	0	0	0	0
	S44	2	1	1	0	1	0	1	1	1	1	1	1	1	1	1	1	1	1	1	1	1	0	1	1	1	1	0	1	1	1	0	1	0	0	1	0	0	0	1	1	1	1	1	1	1	1	1	1
	S45	7	1	0	0	1	0	0	0	0	0	1	0	1	1	0	0	1	1	1	1	0	0	0	0	0	0	1	1	0	1	1	0	1	0	0	1	1	0	1	0	1	1	1	1	0	1	1	0
	S46	8	1	1	0	0	0	1	1	1	1	1	1	1	0	1	1	0	0	1	0	1	1	1	1	1	1	0	1	1	1	0	1	0	0	1	0	0	0	0	0	1	1	1	1	1	0	1	0
	S47	4	1	1	0	1	1	1	1	1	1	0	1	1	0	0	1	0	1	1	1	0	0	1	1	1	1	1	1	1	1	1	1	1	1	1	0	1	0	1	1	0	0	0	1	1	1	1	1
	S48	8	1	1	1	1	1	1	1	1	1	0	1	1	1	1	1	0	1	1	1	1	1	1	1	1	1	1	1	1	1	0	1	1	0	1	0	1	0	1	1	1	1	1	1	1	1	1	1
	S49	2	1	1	0	1	1	0	1	0	1	1	0	1	0	0	1	0	1	1	0	0	0	1	0	0	1	0	1	1	1	0	0	1	1	1	0	0	0	0	0	0	1	1	1	1	1	0	1
	S50	6	0	1	0	1	0	1	1	1	0	1	1	1	0	1	1	1	0	0	1	1	0	1	1	0	1	0	0	0	1	0	1	0	0	1	0	0	0	0	1	1	1	1	1	0	1	1	0
	S51	3	1	0	0	1	1	1	0	0	1	1	1	1	1	0	0	0	0	1	0	1	0	0	0	1	1	0	1	1	1	0	1	0	0	0	0	0	0	0	0	1	1	1	1	1	1	1	0
	S52	1	1	1	0	1	1	1	1	1	1	1	1	1	1	1	1	1	1	1	1	0	1	1	1	1	1	1	1	1	1	0	1	0	0	1	1	1	1	0	1	1	1	1	1	1	1	1	1
	S53	3	1	1	1	1	1	1	0	1	1	1	1	1	1	1	1	1	1	1	1	1	1	1	1	1	1	1	1	1	1	0	1	0	0	1	1	1	0	1	1	1	1	1	1	1	1	1	1
	S54	9	1	1	0	1	1	1	0	0	0	0	0	1	1	0	1	1	1	1	0	1	0	1	1	1	1	1	1	1	1	0	1	0	0	0	1	1	1	0	1	0	1	1	0	1	1	1	0
	S55	8	1	1	0	1	1	1	1	1	1	1	1	1	1	1	1	1	1	1	0	1	1	1	1	1	1	1	1	1	1	0	1	1	0	0	1	1	1	1	1	1	1	1	1	1	1	1	1
	S56	2	1	1	0	1	1	0	0	0	0	0	1	0	1	0	1	1	1	1	0	1	1	1	0	0	1	0	1	1	0	0	1	0	0	1	1	0	0	1	1	1	1	1	1	1	1	1	0
	S57	8	1	1	1	1	1	1	1	1	1	1	1	1	1	1	1	1	1	1	1	1	1	1	1	1	1	0	1	1	1	0	1	1	0	1	0	1	1	0	1	1	1	1	1	1	1	1	1
	S58	10	0	0	0	1	0	1	0	0	0	0	0	1	0	0	0	1	0	1	0	1	0	0	0	0	1	0	0	0	1	0	1	0	0	0	0	0	0	0	0	1	1	1	1	0	0	0	0
	S59	8	1	1	0	1	1	1	1	1	1	1	1	1	1	1	1	1	1	1	0	1	1	1	1	1	1	1	1	1	1	0	1	1	0	1	1	1	0	0	1	1	1	1	1	1	1	1	1
	S60	4	1	0	0	1	1	1	1	0	0	0	1	1	1	0	1	1	1	1	0	1	1	1	0	1	1	1	1	1	1	0	1	0	0	1	1	1	0	1	1	1	1	1	1	1	1	1	0
	S61	6	1	1	0	0	0	1	1	1	0	1	0	0	0	0	0	1	1	1	1	1	1	1	0	0	1	0	0	1	1	0	0	0	0	0	1	0	0	0	1	1	1	1	1	0	0	0	1
	S62	6	1	1	0	1	1	1	1	1	1	0	1	1	1	1	1	0	1	1	0	1	0	1	1	1	1	0	0	1	1	0	1	0	0	1	1	1	1	1	1	1	1	1	1	1	1	1	1
	S63	6	1	1	0	1	0	1	1	1	0	1	0	1	1	0	1	1	1	0	1	1	0	1	1	0	1	0	1	1	1	0	1	0	0	0	1	0	0	0	1	1	1	1	1	0	0	1	0
	S64	8	0	0	0	1	0	1	1	0	0	1	0	1	0	0	0	1	1	1	0	1	1	0	0	0	1	0	1	1	1	0	0	0	0	1	0	0	0	0	0	1	1	1	0	0	0	1	0
	S65	4	1	1	1	1	1	1	1	1	1	1	1	1	1	1	1	1	1	1	1	1	1	1	0	1	1	1	1	1	1	0	1	0	0	0	1	1	0	0	1	1	1	1	1	1	1	1	0
	S66	1	0	0	0	0	1	1	1	0	1	0	0	1	0	0	0	1	0	1	1	0	0	1	1	0	1	0	0	1	0	0	1	0	0	1	0	0	0	0	0	1	0	1	1	1	1	1	0
	S67	4	0	1	0	1	0	0	1	0	0	0	0	1	1	1	0	0	0	1	0	0	0	1	0	1	1	0	0	1	0	0	1	0	0	0	1	1	0	1	1	1	1	1	0	0	1	1	0
	S68	2	0	1	1	1	0	0	1	0	1	0	1	0	0	0	0	0	0	1	0	0	1	0	1	1	0	0	1	1	1	0	0	0	0	1	0	0	0	0	1	0	1	0	1	1	1	1	0
	S69	9	1	0	0	0	0	1	0	0	1	1	1	0	1	0	1	0	1	1	0	0	0	1	0	1	1	0	0	1	0	1	0	0	0	1	0	0	1	0	0	1	0	0	0	1	1	1	0
	S70	4	1	1	0	1	1	1	1	0	0	1	0	1	0	1	1	1	1	1	0	0	0	1	1	1	0	0	0	0	1	0	1	0	0	0	0	0	0	0	1	1	1	0	1	0	1	1	0
	S71	10	1	1	1	1	1	1	1	1	1	1	1	1	1	1	1	1	1	1	1	0	1	1	1	1	1	1	1	1	1	1	1	1	1	1	1	1	1	1	1	1	1	1	1	0	1	1	1
	S72	9	0	0	0	0	0	1	0	0	1	0	1	1	1	0	0	1	1	1	0	1	0	0	1	0	1	0	0	1	0	0	0	1	0	0	1	0	1	0	0	1	0	0	1	0	0	1	1
	S73	7	0	1	1	1	1	1	1	1	1	1	1	1	1	0	1	1	1	1	1	1	1	1	1	0	0	1	1	0	1	0	1	1	1	1	1	1	0	0	1	1	1	1	1	1	1	1	0
	S74	4	0	0	0	0	0	0	1	0	0	0	0	1	0	0	0	1	1	1	0	0	1	1	0	1	0	0	0	0	0	0	0	0	1	1	0	1	1	1	1	1	1	1	1	0	0	1	0
	S75	10	1	0	1	1	1	1	1	0	1	1	1	1	1	1	1	1	1	1	1	1	0	1	0	1	1	0	1	1	1	0	1	0	0	1	1	1	1	1	0	1	1	1	1	0	1	1	1
	S76	10	0	0	0	1	1	1	0	0	1	0	0	1	1	0	1	0	1	1	0	1	0	0	0	1	1	0	1	0	0	0	0	0	0	1	1	1	0	0	0	1	1	1	1	1	1	0	0
	S77	1	1	0	0	1	1	1	1	0	1	0	1	1	1	1	1	1	1	1	1	0	0	0	1	0	1	1	0	1	1	0	1	0	0	1	0	0	0	0	0	0	1	1	1	0	1	1	0
	S78	3	0	0	1	1	1	1	1	1	1	1	1	1	0	1	1	1	1	1	0	0	1	1	1	1	1	1	0	1	1	0	1	0	0	0	1	1	0	1	1	1	1	1	1	1	1	1	1
	S79	10	0	0	0	0	0	1	0	0	0	0	0	0	0	0	0	0	0	0	0	0	0	0	0	0	1	0	1	0	0	0	1	0	0	0	1	1	0	0	0	1	1	1	1	0	1	1	0
	S80	3	1	0	1	0	1	1	1	1	1	0	1	1	1	0	1	1	1	1	1	1	0	1	0	1	1	1	1	1	1	0	1	0	0	0	1	0	0	1	1	0	1	1	1	1	1	1	1
	S81	5	1	0	0	1	1	1	1	0	0	0	0	1	1	0	1	1	1	1	0	1	0	0	0	0	1	0	0	1	1	0	1	0	0	0	0	1	0	0	0	1	1	1	1	1	0	1	0
	S82	4	1	0	1	1	1	1	1	0	1	1	1	1	1	1	1	1	1	0	1	0	1	1	0	1	1	0	1	1	1	0	1	0	0	1	1	1	1	1	1	1	1	1	1	1	1	1	0
	S83	9	0	1	0	1	1	1	0	0	1	1	1	1	1	0	1	1	1	1	0	1	0	1	0	0	0	0	0	1	1	1	0	1	0	1	1	0	1	0	1	1	1	1	0	0	1	1	1
	S84	3	0	0	1	0	0	0	0	0	0	0	0	0	1	0	0	0	0	1	0	0	1	0	0	0	0	0	0	0	0	0	1	0	0	0	0	0	0	0	0	0	0	0	1	1	1	1	1
	S85	8	1	0	0	1	1	0	1	1	0	0	1	1	1	1	1	1	1	1	0	1	1	1	0	1	1	1	1	1	1	0	1	0	0	1	0	1	1	1	0	1	1	1	1	1	1	1	0
	S86	7	0	0	0	1	0	1	0	1	1	0	1	0	1	1	0	0	1	1	1	1	0	1	0	0	0	0	0	0	1	0	1	0	0	0	0	1	0	0	0	1	1	1	1	0	1	1	0
	S87	10	0	1	1	0	0	1	1	0	1	0	0	1	1	0	1	1	0	1	0	1	1	0	0	1	1	0	1	1	0	0	1	0	0	1	1	1	1	0	0	1	1	1	1	1	1	0	0
	S88	2	0	0	0	0	0	1	0	0	0	0	0	0	1	1	0	1	1	1	0	0	1	1	0	0	0	0	0	1	0	0	0	0	0	1	0	1	0	1	0	1	1	0	1	1	1	1	1
	S89	1	0	0	1	1	0	1	0	0	0	0	0	1	0	0	0	1	0	1	0	1	0	0	1	0	0	0	0	1	0	0	0	0	0	0	0	0	0	0	1	0	1	0	0	0	1	0	0
	S90	7	0	0	0	0	0	1	0	1	0	1	1	0	1	0	0	0	1	1	0	1	0	0	0	0	0	0	0	1	0	0	1	0	0	0	1	1	0	0	0	0	0	1	0	0	1	0	0
	S91	1	0	0	0	1	1	1	0	0	1	0	0	0	0	0	0	0	0	1	1	0	0	0	0	0	0	0	0	1	0	0	0	0	0	0	0	0	0	0	0	1	1	0	0	0	1	1	0
	S92	6	1	1	0	0	1	1	1	1	1	0	0	1	1	0	1	0	1	1	0	0	0	1	1	0	1	1	1	1	1	0	1	0	0	1	1	0	0	0	0	1	0	1	1	0	0	1	1
	S93	5	1	1	1	1	1	1	1	1	1	1	1	0	1	1	1	1	1	1	1	1	1	1	1	1	1	1	1	1	1	0	1	1	1	1	1	1	1	1	1	1	1	1	1	1	1	1	1
	S94	5	0	0	1	1	1	1	1	0	1	1	1	1	1	0	1	1	1	1	1	0	1	1	0	0	0	0	1	1	1	0	1	0	0	1	0	1	0	1	1	1	1	1	1	1	1	1	0
	S95	7	0	1	1	1	1	1	1	1	1	1	0	0	1	1	1	1	1	1	1	0	0	1	0	0	0	0	1	1	1	0	1	0	0	0	0	1	0	0	1	0	1	1	1	0	1	0	0
	S96	3	1	0	0	0	1	1	0	1	1	0	0	1	1	0	0	1	1	1	0	1	0	1	0	1	1	0	0	1	1	0	1	0	0	1	1	0	0	1	0	1	1	1	1	1	1	1	1
	S97	8	1	0	1	1	0	1	1	1	1	0	0	1	0	0	1	1	1	1	0	0	1	0	1	0	1	1	0	0	1	0	1	0	0	1	0	0	1	1	1	1	1	1	1	1	1	1	1
	S98	1	1	0	0	1	0	1	1	1	0	0	0	1	0	0	1	0	0	1	1	1	0	0	1	1	1	1	1	1	1	0	1	0	0	0	0	0	0	0	0	1	1	1	1	0	0	1	1
	S99	5	0	0	0	1	0	1	0	0	0	0	0	1	1	0	1	0	1	1	0	1	0	0	0	0	0	0	1	0	0	0	1	0	0	1	1	0	0	0	0	1	1	1	0	0	0	0	0
	S100	7	1	0	0	1	1	1	0	1	1	0	1	1	1	1	1	1	1	1	1	1	1	1	1	0	0	0	1	1	1	0	1	0	0	1	1	0	0	0	1	1	1	1	1	1	1	1	0
	S101	6	0	0	0	0	0	1	0	0	1	0	0	1	1	0	0	1	1	1	0	1	0	0	0	0	1	0	0	1	1	0	1	0	0	1	0	0	0	0	0	1	1	0	1	0	1	1	0
	S102	1	0	0	0	1	1	1	1	0	1	1	1	1	1	1	1	1	0	1	1	0	0	1	1	1	1	1	1	1	0	0	1	0	0	1	0	1	0	0	0	0	1	1	1	1	1	1	0
	S103	4	1	0	0	1	0	0	0	0	0	1	1	1	1	0	1	1	1	1	0	1	1	0	0	1	1	0	0	1	1	0	0	1	1	0	1	0	0	0	0	0	1	1	1	1	1	0	0
	S104	7	1	0	0	1	0	1	0	1	1	0	1	1	1	1	1	1	1	1	1	1	0	0	1	0	1	0	0	0	1	0	1	1	0	1	1	1	0	0	0	1	0	0	1	1	0	1	1
	S105	2	1	1	0	1	1	1	1	0	1	1	1	1	1	1	1	1	1	1	0	1	1	1	0	1	1	0	1	1	1	0	1	1	0	1	1	0	0	1	1	1	1	1	1	1	1	1	1
	S106	3	1	0	1	1	1	1	0	1	1	0	1	1	1	0	1	1	1	1	0	1	0	1	1	1	1	1	1	1	1	0	1	0	0	1	1	1	0	1	0	1	1	1	1	1	1	1	1
	S107	5	0	0	0	1	1	1	1	1	1	0	1	1	1	0	1	1	1	1	1	1	0	1	0	0	1	0	1	1	1	0	1	1	1	1	1	1	1	1	1	1	1	1	1	1	1	1	0
	S108	3	0	0	0	0	0	0	1	1	0	0	0	0	0	0	1	1	1	0	0	0	0	0	0	0	0	0	0	0	0	0	1	0	0	0	0	0	0	0	0	1	0	0	0	1	1	0	0
	S109	4	1	0	1	1	1	1	1	1	1	1	1	1	1	1	1	1	1	1	0	1	1	1	1	1	1	1	1	1	1	0	1	0	0	1	1	1	1	1	1	1	0	1	1	1	1	1	0
	S110	5	1	0	0	1	1	1	1	0	0	1	1	0	0	0	1	0	0	1	1	0	1	0	0	0	0	1	1	1	1	0	1	1	0	0	1	1	0	1	0	0	1	0	0	1	1	1	0
	S111	9	0	0	0	1	0	1	0	0	1	1	0	1	1	0	0	1	1	1	0	1	0	0	0	0	0	0	1	1	1	0	0	1	0	0	0	1	0	1	1	1	1	1	1	1	1	1	1
	S112	4	1	0	0	1	1	1	1	0	0	0	0	1	0	1	1	0	1	1	0	0	1	1	0	1	1	0	0	1	1	0	0	0	1	1	0	1	1	1	1	1	1	1	1	1	1	1	0
	S113	6	1	1	1	1	1	1	1	1	1	1	1	1	1	1	1	1	1	1	1	1	1	1	1	0	1	1	1	0	1	0	1	0	1	1	1	1	1	1	1	1	1	1	1	1	1	1	1
	S114	8	0	0	0	0	0	1	1	1	0	0	1	1	0	0	1	0	1	0	1	0	1	0	0	1	1	0	1	1	0	0	1	0	0	1	0	0	0	0	0	1	1	1	1	1	1	1	0
	S115	1	0	0	0	0	0	1	1	0	0	1	0	1	1	0	0	0	1	0	0	1	0	0	1	0	0	0	0	0	1	0	1	0	0	1	1	0	1	1	1	1	0	1	0	0	0	0	1
	S116	4	0	0	0	0	0	0	0	0	0	0	0	0	0	0	0	0	1	1	0	0	0	0	0	0	0	0	0	1	0	0	0	0	0	1	0	0	0	0	0	1	0	0	0	0	0	1	0
	S117	7	1	1	1	1	1	1	1	1	1	1	1	1	1	1	1	1	1	1	1	1	1	1	1	1	1	1	1	1	1	1	1	1	1	1	1	1	1	1	1	1	1	1	1	1	1	1	1
	S118	9	1	0	0	1	1	1	1	0	0	0	0	1	1	1	0	0	1	0	0	1	1	1	0	0	1	1	1	0	1	0	0	0	0	1	0	1	1	0	0	1	0	0	1	1	0	1	0
	S119	5	0	0	1	1	1	1	0	0	1	0	0	1	1	0	0	0	1	1	1	0	0	1	0	0	1	0	0	1	1	0	1	0	0	1	0	1	0	1	0	1	1	0	1	1	1	1	1
	S120	5	0	0	0	1	1	1	1	1	0	0	0	1	0	0	1	1	1	1	0	0	0	0	0	0	1	0	1	1	1	0	1	0	0	1	0	0	0	0	1	1	1	1	0	1	1	1	0
	S121	1	0	0	0	1	0	1	1	1	0	1	0	1	0	0	1	1	1	1	1	1	0	0	0	1	0	1	0	1	1	0	0	0	0	0	1	1	0	0	0	1	1	0	1	0	0	1	0
	S122	8	0	0	0	1	0	1	1	1	0	0	0	0	1	1	1	1	1	1	1	1	1	1	1	1	1	0	1	1	1	0	1	0	0	1	1	0	0	1	1	1	1	1	1	1	1	1	0
	S123	10	0	0	1	0	0	1	0	0	1	0	0	1	1	1	1	0	1	1	0	1	0	0	0	1	1	0	0	1	0	0	0	0	0	0	1	0	1	0	0	1	0	1	1	0	1	1	0
	S124	7	1	1	1	1	1	1	1	1	1	1	1	1	1	0	1	1	1	1	1	1	1	1	1	0	1	1	1	1	1	0	1	1	0	1	1	1	0	1	1	1	1	1	1	1	1	1	1
	S125	1	1	1	1	1	1	1	1	0	1	0	1	1	1	1	0	1	1	1	1	1	1	1	1	0	1	1	1	1	1	0	0	0	0	1	1	1	0	0	0	1	1	1	1	1	1	1	0
	S126	5	0	0	0	0	1	1	1	1	1	0	0	1	1	0	1	1	1	1	1	0	0	1	0	1	1	0	0	0	0	0	0	0	0	1	0	1	0	1	1	1	1	1	0	1	1	1	1
	S127	5	0	0	0	1	1	1	1	0	1	0	0	1	1	0	0	1	1	1	1	0	0	0	0	0	1	0	0	1	1	0	1	0	0	1	1	1	0	1	1	1	1	1	1	1	0	0	0
	S128	9	1	0	0	1	1	1	0	0	1	1	0	1	1	1	1	1	1	1	0	0	1	1	1	0	1	1	1	0	1	0	1	0	0	0	1	0	1	1	1	1	1	1	1	1	1	1	1
	S129	1	1	0	0	1	1	1	1	1	0	0	0	1	0	0	0	1	0	1	0	1	0	0	0	0	1	0	1	1	1	0	1	1	0	1	1	1	0	0	0	1	1	1	1	1	1	1	0
	S130	4	0	0	0	0	0	1	0	0	0	0	0	0	0	0	0	1	1	1	0	1	0	1	0	1	0	0	0	1	1	0	1	0	0	0	1	0	0	1	0	1	1	1	1	1	0	1	0
	S131	9	1	0	0	0	1	1	0	1	1	0	1	1	1	1	0	1	1	1	0	1	0	1	0	1	1	1	0	0	1	0	1	1	0	0	1	0	0	0	1	1	0	0	1	0	1	0	1
	S132	8	0	0	0	0	0	0	0	1	0	0	0	1	0	0	0	0	0	1	0	0	0	0	0	1	0	0	0	0	0	0	0	0	0	0	0	0	0	0	0	1	0	0	0	0	0	0	0
	S133	10	0	1	1	1	0	1	1	1	1	1	1	1	1	1	1	1	1	1	1	1	1	1	1	1	1	0	1	1	1	0	1	0	0	1	0	1	0	1	0	1	1	1	1	1	1	1	1
	S134	10	1	1	1	1	1	1	1	1	1	1	1	1	1	1	1	1	1	1	1	1	1	1	1	1	1	1	1	1	1	0	1	0	0	1	1	1	1	1	1	1	1	1	1	1	1	1	1
	S135	10	0	0	0	1	0	1	0	0	0	0	0	1	1	0	0	1	1	1	0	1	0	0	0	1	1	0	0	0	1	0	1	0	0	0	1	0	0	0	0	0	0	0	1	0	1	0	0
	S136	8	1	0	0	0	1	1	1	1	0	0	0	1	0	0	1	1	1	1	0	1	1	1	0	0	1	0	0	1	1	0	0	0	0	0	0	0	0	0	0	0	0	1	1	0	1	1	0
	S137	10	0	0	0	1	0	1	0	0	0	0	0	0	1	1	0	0	1	0	0	0	0	0	0	0	0	0	0	0	1	0	0	0	0	0	0	0	0	0	0	0	0	0	1	0	1	0	0
	S138	4	0	1	1	0	1	1	1	0	0	0	1	1	1	0	0	1	1	1	1	1	1	1	0	1	1	0	1	1	1	1	1	0	1	1	0	0	0	1	1	1	1	0	0	1	0	1	0
	S139	3	1	1	1	1	1	1	1	0	1	1	1	1	1	0	1	1	1	1	1	1	0	1	0	1	1	0	1	1	1	0	1	0	0	1	0	0	1	0	1	1	1	1	1	1	1	1	1
	S140	4	0	0	0	0	1	1	1	0	1	1	0	1	1	1	1	1	1	1	0	1	0	1	0	1	1	0	0	1	1	0	1	0	0	1	1	1	1	1	1	1	1	1	1	0	1	1	0
	S141	2	0	0	0	1	1	0	0	0	0	0	0	1	1	0	1	0	1	1	0	0	0	1	0	0	1	0	0	0	1	0	0	0	0	1	0	0	0	0	0	1	1	1	1	1	0	1	1
	S142	5	1	0	0	1	1	1	1	0	1	0	0	1	1	0	1	1	1	1	0	0	1	1	0	0	1	0	1	1	1	0	1	0	0	1	0	1	0	0	1	1	1	1	1	1	1	1	0
	S143	3	0	0	0	0	1	1	0	1	0	0	1	1	0	0	0	0	1	1	1	0	1	1	0	1	1	0	0	1	0	0	1	1	0	1	1	0	0	1	1	1	0	1	1	1	1	1	0
	S144	7	0	1	0	1	0	1	0	0	0	0	0	0	1	0	0	0	0	0	0	0	0	1	0	0	1	0	0	1	0	0	1	0	0	0	0	0	0	0	0	1	1	1	1	1	0	1	0
	S145	4	1	1	0	0	1	1	0	1	1	0	1	1	0	0	1	0	1	1	1	1	0	1	0	0	1	0	0	1	1	0	1	0	1	1	0	1	0	1	1	0	1	0	1	1	1	1	0
	S146	3	1	0	1	0	1	1	0	0	1	1	0	1	1	0	0	0	1	1	0	0	1	0	0	1	1	0	0	1	1	0	1	0	0	0	0	0	0	0	1	1	0	0	1	1	1	1	1
	S147	7	0	0	0	0	1	1	0	1	1	0	0	1	1	0	1	0	1	1	1	1	0	0	0	0	0	0	0	1	1	0	1	0	0	1	1	0	0	0	0	0	0	0	1	0	1	1	0
	S148	10	0	1	1	1	0	1	0	1	1	0	1	1	1	1	0	1	1	0	1	1	0	0	0	1	1	0	1	1	1	0	1	0	0	0	1	0	1	0	0	1	1	1	1	0	0	1	1
	S149	9	1	1	0	1	1	0	0	1	1	1	0	1	1	1	1	1	1	1	1	1	1	1	1	1	1	1	0	1	1	1	1	0	0	1	1	1	1	1	1	1	1	1	1	1	1	1	1
	S150	7	1	1	1	1	1	1	1	1	1	1	1	1	1	1	1	1	1	1	1	1	1	1	1	1	1	1	1	1	1	0	0	1	0	1	1	0	1	1	1	1	1	1	1	1	1	1	1
	S151	3	1	0	1	0	1	1	0	0	1	1	0	1	1	0	1	1	1	1	1	1	1	0	0	1	1	0	1	1	1	0	1	0	0	0	1	0	0	0	1	1	1	1	1	1	1	1	0
	S152	5	1	1	1	1	1	1	1	1	1	1	1	1	0	1	1	1	1	1	1	1	1	1	0	1	1	1	1	1	0	0	1	1	1	1	1	1	0	1	1	1	1	1	1	1	1	1	1
	S153	6	0	0	0	1	0	1	1	1	1	1	1	1	1	1	1	1	1	1	1	1	1	1	1	1	1	0	0	0	1	0	1	0	0	0	0	0	0	0	1	1	0	0	1	0	1	1	0
	S154	7	1	1	1	1	0	1	1	1	1	0	1	0	1	1	1	1	1	1	1	0	0	1	0	0	1	0	1	1	1	0	1	0	0	1	1	1	0	0	1	1	1	1	1	1	1	1	0
	S155	10	1	0	0	0	0	1	0	0	0	0	1	1	1	1	1	1	1	0	0	1	0	0	0	1	1	0	0	1	1	0	1	0	0	0	1	0	1	0	0	1	1	1	1	0	1	0	0
	S156	6	1	1	1	1	1	1	1	1	1	1	1	1	1	1	1	1	1	1	1	1	1	1	1	1	1	1	1	1	1	0	1	0	0	1	1	1	0	0	1	1	1	1	1	1	1	1	1
	S157	2	0	1	0	1	0	0	0	0	0	0	1	1	1	0	1	1	1	0	0	1	0	1	0	0	1	0	1	1	0	0	1	1	0	0	1	0	0	1	0	1	1	0	1	1	1	1	0
	S158	1	0	0	0	1	0	0	0	0	1	0	0	0	1	0	1	1	1	1	1	0	0	0	0	0	1	1	1	1	0	0	0	0	0	0	0	1	0	0	1	0	1	1	1	1	0	1	0
	S159	2	1	1	0	1	0	0	0	1	0	0	0	1	1	0	1	1	1	1	0	1	0	1	0	1	1	0	0	0	0	0	1	1	0	1	1	0	0	1	0	1	1	1	1	1	1	1	0
	S160	7	0	1	1	0	0	1	0	1	1	1	1	0	1	1	1	0	1	1	1	1	0	1	0	1	1	0	1	1	1	0	1	0	0	1	0	1	0	0	1	1	1	1	1	1	1	1	1
	S161	5	0	0	0	1	1	1	1	1	1	1	0	1	1	0	1	0	1	1	0	0	1	1	0	1	1	0	0	1	1	0	0	0	0	1	1	1	1	1	0	1	1	1	1	1	1	0	0
	S162	5	0	0	0	0	0	1	0	0	1	0	0	0	0	0	0	0	0	1	1	0	0	0	0	0	1	0	0	1	0	0	0	0	0	0	0	1	0	1	0	0	0	0	1	1	0	1	0
	S163	6	1	1	1	1	1	1	1	1	1	1	1	1	1	0	1	1	1	1	1	1	0	1	1	0	1	1	1	1	1	0	1	1	1	1	0	0	1	1	1	1	0	1	1	1	1	1	1
	S164	3	1	0	0	0	1	0	0	0	1	0	1	0	1	0	0	0	1	0	0	0	1	0	0	1	1	0	0	0	0	0	1	0	0	1	1	0	0	0	1	1	0	0	1	1	0	1	0
	S165	3	0	0	0	1	0	0	0	0	0	0	1	1	1	0	0	0	0	1	0	1	0	0	0	0	1	0	0	1	0	0	1	0	0	0	0	0	0	0	0	1	0	0	0	1	0	0	0
	S166	8	0	0	0	0	0	0	1	0	0	0	0	1	1	0	0	0	1	0	0	1	0	0	0	0	0	0	0	0	0	1	0	0	0	0	0	0	0	0	0	0	0	1	1	1	1	0	0
	S167	4	0	0	0	1	1	0	1	1	1	0	1	1	1	0	1	1	1	1	0	0	0	1	0	1	1	0	0	1	1	0	1	1	0	1	1	0	1	1	1	1	1	1	0	1	1	1	0
	S168	7	0	0	1	1	1	1	0	1	0	0	0	1	1	0	0	1	1	1	1	1	0	0	1	0	1	0	1	1	0	0	1	0	0	1	1	1	1	0	1	1	0	1	1	1	1	1	1
	S169	6	0	1	0	1	0	0	0	1	0	1	1	1	1	0	1	1	1	0	0	1	0	1	1	0	1	0	1	0	0	0	0	0	0	0	1	0	0	0	1	0	0	0	1	0	0	1	1
	S170	5	1	0	0	1	1	1	1	0	1	0	0	1	1	1	1	1	1	1	1	0	0	0	0	0	1	0	1	1	1	0	1	0	1	0	0	0	0	1	1	1	0	0	1	1	1	0	0
	S171	1	0	0	0	0	0	1	0	0	0	0	0	0	0	0	0	0	1	0	0	0	0	0	0	0	1	0	1	0	0	0	0	0	0	0	0	0	0	0	0	0	0	0	0	0	0	1	0
	S172	2	0	0	0	0	0	0	0	0	0	0	0	0	0	0	1	0	0	0	0	0	0	0	0	0	0	0	0	0	1	0	0	0	0	0	0	0	0	0	0	0	1	0	1	0	0	0	0
	S173	2	0	0	0	0	0	0	0	0	0	0	0	0	0	0	0	0	0	0	0	0	0	0	0	0	0	0	0	0	0	0	0	0	0	0	0	0	0	0	0	0	0	0	0	0	0	0	0
	S174	2	1	0	0	1	1	0	0	1	1	1	1	1	1	0	1	1	1	0	0	1	0	1	0	0	0	0	1	1	1	0	1	1	0	1	1	0	0	1	0	1	1	1	1	1	0	1	1
	S175	9	1	0	0	1	0	1	0	0	1	1	0	1	0	0	1	1	1	1	0	1	0	1	0	1	0	1	1	0	1	0	1	0	0	0	1	1	0	0	1	0	1	1	0	1	1	1	1
	S176	3	0	0	0	1	1	0	0	1	0	1	1	1	1	1	1	1	1	1	0	1	1	1	0	1	1	0	0	1	1	0	1	0	0	1	1	0	0	0	1	1	1	1	1	1	1	1	0
	S177	4	1	0	0	1	1	0	1	0	1	1	1	1	1	0	1	1	1	1	0	1	0	1	0	1	1	0	1	1	1	0	1	1	0	1	1	0	1	1	1	1	1	1	1	1	0	1	1
	S178	7	0	1	1	0	0	1	0	1	1	0	1	1	0	1	1	0	0	1	1	1	0	1	0	0	1	0	0	0	1	0	1	0	0	1	1	1	0	0	0	1	1	1	1	1	1	1	0
	S179	9	0	0	0	1	1	1	0	1	1	0	0	1	1	0	0	0	1	1	0	0	0	1	1	0	1	1	0	1	1	0	1	0	0	0	1	1	1	1	1	1	1	1	1	0	0	1	0
	S180	7	0	1	0	1	1	1	0	1	1	1	1	1	1	1	1	1	1	1	1	1	0	1	0	1	1	0	1	1	1	0	1	1	0	1	0	1	0	0	1	0	1	1	0	1	1	1	0
	S181	8	0	1	0	1	1	1	1	1	1	0	1	1	0	1	1	1	1	1	1	1	1	1	1	1	1	1	1	1	1	0	1	1	1	1	1	1	0	0	0	1	1	1	1	1	1	1	1
	S182	1	1	0	0	0	1	1	1	0	0	0	1	1	0	0	1	0	1	0	0	0	0	0	1	0	0	0	1	0	1	0	0	0	0	0	0	1	0	0	0	0	0	0	0	0	0	1	0
		Sound Set	Sound 1	Sound 2	Sound 3	Sound 4	Sound 5	Sound 6	Sound 7	Sound 8	Sound 9	Sound 10	Sound 11	Sound 12	Sound 13	Sound 14	Sound 15	Sound 16	Sound 17	Sound 18	Sound 19	Sound 20	Sound 21	Sound 22	Sound 23	Sound 24	Sound 25	Sound 26	Sound 27	Sound 28	Sound 29	Sound 30	Sound 31	Sound 32	Sound 33	Sound 34	Sound 35	Sound 36	Sound 37	Sound 38	Sound 39	Sound 40	Sound 41	Sound 42	Sound 43	Sound 44	Sound 45	Sound 46	Sound 47
	Sound set index	1	1	2	2	1	2	1	1	1	1	2	2	1	2	2	1	2	2	2	1	1	2	2	1	1	2	1	1	2	1	2	1	2	2	2	1	1	2	2	2	1	1	2	2	2	2	1	1
		2	1	1	2	1	1	2	2	2	2	1	2	2	2	2	1	2	2	2	2	1	2	1	2	2	2	2	1	1	1	1	2	1	2	1	1	2	2	1	2	2	1	1	1	1	1	2	1
		3	1	2	1	2	1	1	2	2	1	1	2	1	2	1	2	1	1	1	2	2	1	2	2	1	1	2	2	1	2	2	1	2	1	2	1	2	2	1	1	1	2	2	1	1	1	1	1
		4	2	2	1	2	1	2	1	2	2	1	1	2	1	1	2	2	1	1	2	1	1	1	2	1	2	2	2	1	2	2	2	2	1	1	2	1	1	1	1	1	2	1	2	2	2	1	2
		5	1	2	2	1	1	2	1	2	1	2	2	2	1	2	2	1	2	1	1	1	1	2	2	2	1	2	2	1	1	2	2	1	1	1	1	1	1	1	1	2	2	2	1	1	2	1	2
		6	2	1	2	1	2	2	1	1	2	1	1	1	2	2	1	1	1	2	1	2	2	1	1	2	1	1	1	2	2	1	2	2	1	2	2	2	1	2	2	2	2	1	1	2	2	2	1
		7	2	1	1	2	2	1	2	1	1	1	2	2	2	1	1	2	1	1	1	1	1	1	2	2	2	2	1	1	1	1	1	1	1	1	1	1	2	2	1	2	1	1	2	2	1	1	2
		8	2	2	2	2	2	2	1	1	2	1	1	1	1	2	1	1	1	2	2	2	1	2	1	1	2	2	1	1	2	2	2	1	1	1	1	2	2	2	2	1	2	1	2	1	1	2	2
		9	2	1	2	1	1	2	2	2	1	2	2	1	2	2	2	1	2	1	2	2	2	1	1	1	2	1	2	2	1	1	1	1	2	2	2	1	1	1	1	2	1	1	2	1	2	1	1
		10	1	1	1	1	2	1	2	2	1	2	1	1	1	1	1	2	1	1	2	1	2	2	2	1	1	1	2	2	1	1	2	2	2	2	2	1	1	2	2	2	2	2	1	2	1	2	2
[truncated: 45 more columns]

## Sheet: Figure 2f, g h. stationarity
	Sound stationarity values used in Figure 2
Sound ID	Sound name (wav file)	Sound stationarity
Sound 1	'001_animals_bees_f0.wav'	-0.0106
Sound 2	'002_animals_birds-in-spring_f0.wav'	-0.453
Sound 3	'003_animals_cat-lapping-milk_f0.wav'	-0.5036
Sound 4	'004_animals_frogs_f0.wav'	0.1511
Sound 5	'005_animals_insects-in-a-swamp_f0.wav'	0.0572
Sound 6	'006_animals_rattlesnake_f0.wav'	0.1762
Sound 7	'007_animals_sparrows-large-excited-group_f0.wav'	0.0121
Sound 8	'008_animals_summer-day-in-the-south_f0.wav'	0.0302
Sound 9	'009_animals_swamp-noises_f0.wav'	0.2173
Sound 10	'010_animals_swarm-of-bees_f0.wav'	0.0461
Sound 11	'011_environment_fire_f0.wav'	-0.327
Sound 12	'012_environment_heavy-rain-on-hard-surface_f0.wav'	0.2519
Sound 13	'013_environment_wind-whistling_f0.wav'	0.1788
Sound 14	'014_environmental_rain-beating-against-window_f0.wav'	-0.0715
Sound 15	'015_environmental_rain_f0.wav'	0.099
Sound 16	'016_mechanical_AC-unit_f0.wav'	0.3524
Sound 17	'017_mechanical_AM-radio-noise_f0.wav'	0.3844
Sound 18	'018_mechanical_blender_f0.wav'	0.4341
Sound 19	'019_mechanical_brushing-teeth_f0.wav'	-0.5104
Sound 20	'020_mechanical_car-interior_f0.wav'	0.4035
Sound 21	'021_mechanical_church-bells_f0.wav'	-0.386
Sound 22	'022_mechanical_city-room-teletype_f0.wav'	0.1475
Sound 23	'023_mechanical_coin-rolling-on-plate_f0.wav'	-0.6953
Sound 24	'024_mechanical_crumpling-paper_f0.wav'	-0.2454
Sound 25	'025_mechanical_crunching-cellophane_f0.wav'	0.3408
Sound 26	'026_mechanical_dinner-bell_f0.wav'	-0.3268
Sound 27	'027_mechanical_drumroll_f0.wav'	0.3701
Sound 28	'028_mechanical_lawn-edger_f0.wav'	0.5411
Sound 29	'029_mechanical_electric-drill_f0.wav'	0.3547
Sound 30	'030_mechanical_firecrackers_f0.wav'	-1.4431
Sound 31	'031_mechanical_frying-bacon_f0.wav'	0.0648
Sound 32	'032_mechanical_galloping-horse_f0.wav'	-0.6533
Sound 33	'033_mechanical_hammering-copper_f0.wav'	-1.6983
Sound 34	'034_mechanical_hand-sanding_f0.wav'	-0.35
Sound 35	'035_mechanical_helicopter_f0.wav'	0.0519
Sound 36	'036_mechanical_jingling-coins_f0.wav'	-0.4819
Sound 37	'037_mechanical_jogging-on-gravel_f0.wav'	-0.735
Sound 38	'038_mechanical_manual-typewriter_f0.wav'	-0.0262
Sound 39	'039_mechanical_modulated-radio-static_f0.wav'	-0.2041
Sound 40	'040_mechanical_newspaper-printing-press_f0.wav'	0.4403
Sound 41	'041_mechanical_pneumatic-drill_f0.wav'	0.3236
Sound 42	'042_mechanical_pneumatic-drills-at-road-works_f0.wav'	0.2193
Sound 43	'043_mechanical_pouring-coffee-beans_f0.wav'	0.1837
Sound 44	'044_mechanical_pouring-coins_f0.wav'	-0.4485
Sound 45	'045_mechanical_radio-static_f0.wav'	0.3468
Sound 46	'046_mechanical_scratching-beard_f0.wav'	0.0292
Sound 47	'047_mechanical_shaking-paper_f0.wav'	-0.3774
Sound 48	'048_mechanical_ship-anchor-up_f0.wav'	0.1184
Sound 49	'049_mechanical_snare-steel-sequence_f0.wav'	-1.724
Sound 50	'050_mechanical_static_f0.wav'	0.1962
Sound 51	'051_mechanical_steam-train-slow_f0.wav'	-0.0137
Sound 52	'052_mechanical_tambourine-shaking_f0.wav'	-0.2511
Sound 53	'053_mechanical_tapping-rhythm_f0.wav'	-0.7141
Sound 54	'054_mechanical_train_f0.wav'	0.0997
Sound 55	'055_mechanical_windshield-wipers_f0.wav'	0.2059
Sound 56	'056_people_animated-crowd-in-a-large-hall_f0.wav'	0.2107
Sound 57	'057_people_applaudissement_f0.wav'	-0.075
Sound 58	'058_people_applause-(large)_f0.wav'	0.3754
Sound 59	'059_people_applause-(no foreground)_f0.wav'	0.2514
Sound 60	'060_people_babble_f0.wav'	-0.0761
Sound 61	'061_people_enthusiastic-applause_f0.wav'	-0.3414
Sound 62	'062_people_german-rail-station-announcer_f0.wav'	-0.6683
Sound 63	'063_people_large-railway-station_f0.wav'	0.0438
Sound 64	'064_people_men-marching_f0.wav'	-0.7824
Sound 65	'065_people_music-(apache)_f0.wav'	-0.3504
Sound 66	'066_people_music-(bluegrass)_f0.wav'	-0.4156
Sound 67	'067_people_music-(orchestra)_f0.wav'	-0.4306
Sound 68	'068_people_speech-(german-female)_f0.wav'	-1.2953
Sound 69	'069_people_speech-(german-male)_f0.wav'	-1.3146
Sound 70	'070_water_bathroom-sink_f0.wav'	0.0031
Sound 71	'071_water_bubbles_f0.wav'	-1.151
Sound 72	'072_water_bubbling-water_f0.wav'	-0.1279
Sound 73	'073_water_cave-drop_f0.wav'	-0.8153
Sound 74	'074_water_fast-running-river_f0.wav'	0.0159
Sound 75	'075_water_ocean-wave-slow_f0.wav'	-0.0504
Sound 76	'076_water_river-running-over-shallows_f0.wav'	0.1891
Sound 77	'077_water_stream-small_f0.wav'	0.0961
Sound 78	'078_water_water-dribbling_f0.wav'	-0.4031
Sound 79	'079_water_water-lapping-gently_f0.wav'	-0.2729
Sound 80	'080_water_water-movement_f0.wav'	-0.888

## Sheet: Figure 3d. main
	Experiment 2: Online
	Sound index can be found in column "OM"
	Value of "2" is discontinuous and value of "1" is continuous.
	Subject 1					Subject 2					Subject 3					Subject 4					Subject 5					Subject 6					Subject 7					Subject 8					Subject 9					Subject 10
	Duration					Duration					Duration					Duration					Duration					Duration					Duration					Duration					Duration					Duration
Stimulus ID	0.125	0.25	0.5	1	2	0.125	0.25	0.5	1	2	0.125	0.25	0.5	1	2	0.125	0.25	0.5	1	2	0.125	0.25	0.5	1	2	0.125	0.25	0.5	1	2	0.125	0.25	0.5	1	2	0.125	0.25	0.5	1	2	0.125	0.25	0.5	1	2	0.125	0.25	0.5	1
Sound 1	1	0	0	0	0	1	0	0	0	0	1	0	0	0	0	0	1	0	0	0	2	0	0	0	0	0	0	1	0	0	0	0	0	0	2	0	1	0	0	0	0	1	0	0	0	0	0	0	0
Sound 2	0	1	0	0	0	0	0	0	0	1	0	0	1	0	0	0	0	0	0	2	0	2	0	0	0	1	0	0	0	0	0	0	1	0	0	1	0	0	0	0	0	0	1	0	0	0	0	0	1
Sound 3	0	1	0	0	0	0	0	0	0	1	0	0	0	0	2	0	0	0	0	2	0	1	0	0	0	0	0	0	0	1	0	0	0	1	0	1	0	0	0	0	0	0	0	0	2	0	0	2	0
Sound 4	0	0	0	2	0	0	0	1	0	0	0	0	0	0	2	0	0	2	0	0	0	0	2	0	0	0	1	0	0	0	0	0	2	0	0	0	0	1	0	0	1	0	0	0	0	0	0	2	0
Sound 5	1	0	0	0	0	0	0	0	2	0	0	0	0	1	0	0	1	0	0	0	0	0	2	0	0	0	1	0	0	0	0	0	0	1	0	0	0	0	1	0	0	1	0	0	0	1	0	0	0
Sound 6	0	1	0	0	0	0	1	0	0	0	0	1	0	0	0	0	0	1	0	0	0	0	0	1	0	0	0	0	1	0	0	0	0	0	1	0	0	1	0	0	0	0	0	1	0	0	1	0	0
Sound 7	0	0	0	0	1	0	0	0	1	0	0	0	0	0	2	0	0	2	0	0	0	0	0	2	0	0	0	0	0	1	1	0	0	0	0	0	0	0	1	0	0	0	1	0	0	0	0	0	0
Sound 8	0	0	1	0	0	1	0	0	0	0	0	0	0	1	0	1	0	0	0	0	0	0	0	0	2	1	0	0	0	0	1	0	0	0	0	0	0	0	0	1	1	0	0	0	0	0	1	0	0
Sound 9	0	0	1	0	0	0	1	0	0	0	0	0	0	1	0	0	0	0	1	0	0	0	0	0	1	0	0	1	0	0	0	1	0	0	0	0	0	1	0	0	0	0	1	0	0	0	1	0	0
Sound 10	1	0	0	0	0	0	0	0	0	2	1	0	0	0	0	1	0	0	0	0	0	0	0	0	2	0	0	1	0	0	0	0	2	0	0	0	1	0	0	0	0	0	0	0	2	0	0	0	2
Sound 11	0	1	0	0	0	0	0	2	0	0	0	0	1	0	0	0	0	1	0	0	0	0	0	2	0	0	0	0	1	0	1	0	0	0	0	1	0	0	0	0	1	0	0	0	0	0	1	0	0
Sound 12	1	0	0	0	0	0	0	0	0	2	0	0	1	0	0	0	0	0	2	0	0	0	2	0	0	0	0	0	0	1	0	1	0	0	0	0	2	0	0	0	1	0	0	0	0	0	0	2	0
Sound 13	0	0	0	0	1	0	0	0	0	2	0	2	0	0	0	0	0	2	0	0	0	2	0	0	0	0	0	0	2	0	0	0	2	0	0	0	0	0	0	1	0	0	0	0	2	1	0	0	0
Sound 14	0	0	0	2	0	0	0	0	0	2	1	0	0	0	0	0	0	0	2	0	1	0	0	0	0	0	0	1	0	0	0	0	0	0	2	0	0	0	0	1	0	0	0	0	2	0	0	2	0
Sound 15	1	0	0	0	0	0	0	1	0	0	0	0	0	0	2	0	0	0	2	0	0	0	2	0	0	0	1	0	0	0	0	0	0	0	2	0	2	0	0	0	0	0	0	2	0	0	0	0	2
Sound 16	0	0	0	1	0	0	1	0	0	0	0	0	1	0	0	1	0	0	0	0	0	0	0	1	0	0	0	0	1	0	1	0	0	0	0	0	1	0	0	0	0	0	0	1	0	0	0	0	0
Sound 17	0	1	0	0	0	0	2	0	0	0	1	0	0	0	0	1	0	0	0	0	0	0	0	0	2	0	0	2	0	0	0	0	2	0	0	0	0	0	1	0	0	0	0	2	0	0	0	0	0
Sound 18	0	0	0	2	0	1	0	0	0	0	2	0	0	0	0	0	1	0	0	0	0	0	0	2	0	0	1	0	0	0	0	0	0	0	2	0	0	0	1	0	0	2	0	0	0	0	0	0	0
Sound 19	0	0	0	0	1	0	1	0	0	0	0	1	0	0	0	0	1	0	0	0	1	0	0	0	0	0	1	0	0	0	0	1	0	0	0	1	0	0	0	0	0	1	0	0	0	1	0	0	0
Sound 20	0	0	0	0	1	1	0	0	0	0	1	0	0	0	0	0	0	0	0	1	2	0	0	0	0	0	0	0	0	1	0	0	1	0	0	0	0	0	1	0	0	0	0	1	0	0	0	0	2
Sound 21	0	0	2	0	0	0	0	0	1	0	0	0	0	2	0	0	0	0	2	0	0	0	0	2	0	1	0	0	0	0	0	1	0	0	0	0	0	0	1	0	0	0	2	0	0	1	0	0	0
Sound 22	0	0	2	0	0	0	1	0	0	0	0	0	1	0	0	0	0	0	0	2	0	0	0	0	2	0	0	1	0	0	1	0	0	0	0	0	0	0	0	1	1	0	0	0	0	0	0	1	0
Sound 23	0	1	0	0	0	1	0	0	0	0	0	0	0	0	2	0	0	0	0	1	1	0	0	0	0	0	0	0	1	0	0	0	0	2	0	1	0	0	0	0	0	0	0	2	0	0	1	0	0
Sound 24	0	0	0	0	2	0	0	1	0	0	0	0	2	0	0	0	2	0	0	0	0	2	0	0	0	0	1	0	0	0	0	0	0	0	2	0	2	0	0	0	0	0	2	0	0	0	1	0	0
[truncated: 354 more columns]

## Sheet: Figure 3d. controls
		Value of "1" is continuous and "0" is discontinuous
		Inducer sound physically present during noise					Inducer sound physically absent during noise
		Duration (s)					Duration (s)
		0.125	0.25	0.5	1	2	0.125	0.25	0.5	1	2
Subjects	S1	1	NaN	NaN	1	1	NaN	NaN	0	0	NaN
	S2	NaN	NaN	1	1	NaN	1	NaN	NaN	0.5	NaN
	S3	NaN	1	NaN	1	1	NaN	0	NaN	0	NaN
	S4	1	NaN	NaN	1	NaN	NaN	0	0	NaN	0
	S5	NaN	1	1	NaN	1	0	0	0	NaN	NaN
	S6	1	NaN	NaN	NaN	1	0	NaN	NaN	0	0
	S7	NaN	1	NaN	1	NaN	0	NaN	NaN	0	NaN
	S8	1	NaN	NaN	NaN	1	NaN	NaN	0	NaN	NaN
	S9	NaN	1	NaN	NaN	1	0	0	0	NaN	NaN
	S10	1	NaN	1	NaN	1	0	NaN	NaN	0	NaN
	S11	1	1	NaN	NaN	NaN	0	NaN	NaN	NaN	0
	S12	NaN	NaN	1	1	NaN	NaN	NaN	NaN	0	NaN
	S13	NaN	NaN	1	1	1	1	NaN	0	NaN	0
	S14	1	1	NaN	NaN	NaN	0	NaN	0	NaN	NaN
	S15	1	1	NaN	1	NaN	0	NaN	NaN	0	0
	S16	NaN	NaN	1	NaN	1	NaN	NaN	0	NaN	0
	S17	NaN	NaN	1	1	1	1	NaN	0	0	NaN
	S18	1	NaN	1	NaN	NaN	NaN	0.5	NaN	0	NaN
	S19	0	NaN	1	NaN	NaN	NaN	0	NaN	0	NaN
	S20	NaN	NaN	1	NaN	1	0	NaN	0	NaN	0
	S21	1	NaN	1	NaN	NaN	0	NaN	1	NaN	0
	S22	NaN	0.5	NaN	NaN	0	NaN	NaN	NaN	0.5	0
	S23	NaN	NaN	NaN	1	1	0	NaN	NaN	0	0
	S24	1	NaN	1	1	NaN	NaN	NaN	0	0	0
	S25	NaN	NaN	NaN	1	1	0	NaN	0	NaN	NaN
	S26	1	NaN	NaN	1	1	0	0	NaN	0	NaN
	S27	NaN	NaN	NaN	1	NaN	NaN	NaN	NaN	0	0
	S28	NaN	1	1	1	NaN	0.333333	NaN	NaN	NaN	NaN
	S29	NaN	NaN	1	NaN	1	1	NaN	0	0	NaN
	S30	NaN	NaN	1	1	NaN	NaN	0	0	NaN	0
	S31	1	NaN	1	NaN	1	NaN	NaN	NaN	0	NaN
	S32	NaN	1	1	NaN	NaN	0	NaN	NaN	0	0
	S33	1	1	1	NaN	NaN	0	NaN	0	0	NaN
	S34	NaN	NaN	1	NaN	NaN	1	0	0	NaN	NaN
	S35	1	NaN	NaN	1	NaN	0	NaN	0	NaN	0
	S36	1	NaN	1	NaN	NaN	NaN	0	0	0	NaN
	S37	1	NaN	NaN	1	1	NaN	0	NaN	0	0
	S38	NaN	NaN	1	1	NaN	0	NaN	0	NaN	NaN
	S39	1	1	NaN	NaN	NaN	0	NaN	NaN	0	NaN
	S40	1	NaN	1	1	NaN	NaN	0	NaN	0	NaN
	S41	1	1	NaN	NaN	1	NaN	0	NaN	0	NaN
	S42	NaN	NaN	NaN	1	1	0	NaN	NaN	0	0
	S43	1	NaN	NaN	1	1	NaN	0	0	NaN	NaN
	S44	1	NaN	1	NaN	NaN	0	NaN	NaN	0	0
	S45	1	NaN	1	NaN	1	0	NaN	0	NaN	0
	S46	1	1	NaN	NaN	1	0	0	NaN	NaN	1
	S47	1	NaN	1	NaN	NaN	NaN	0	0	NaN	0
	S48	NaN	1	1	NaN	1	1	0	0	NaN	NaN
	S49	NaN	1	1	1	NaN	NaN	0	NaN	NaN	0
	S50	1	1	NaN	1	NaN	0	0	NaN	NaN	0
	S51	1	NaN	1	1	NaN	NaN	NaN	NaN	0	0
	S52	1	1	1	NaN	NaN	0	NaN	0	NaN	NaN
	S53	1	NaN	1	NaN	1	NaN	0	0	NaN	NaN
	S54	1	NaN	NaN	1	NaN	1	0	NaN	NaN	0
	S55	NaN	NaN	1	1	NaN	0	NaN	NaN	0	0
	S56	NaN	NaN	NaN	1	NaN	NaN	0	NaN	0	0
	S57	NaN	NaN	NaN	1	NaN	NaN	0	NaN	NaN	0
	S58	1	1	1	NaN	NaN	NaN	NaN	0	0	0
	S59	NaN	NaN	1	NaN	1	NaN	NaN	0	0	0
	S60	1	1	NaN	NaN	NaN	NaN	0	NaN	NaN	0
	S61	1	NaN	1	NaN	NaN	NaN	NaN	NaN	0	1
	S62	NaN	1	1	1	NaN	0	NaN	NaN	0	0
	S63	1	NaN	1	NaN	NaN	NaN	0	0	NaN	0
	S64	NaN	NaN	1	NaN	1	0	NaN	0	NaN	NaN
	S65	NaN	1	1	1	NaN	1	0	0	NaN	NaN
	S66	1	NaN	NaN	NaN	1	NaN	0	0	NaN	NaN
	S67	0.5	NaN	NaN	NaN	1	NaN	0	NaN	0	NaN
	S68	1	NaN	1	1	NaN	0	NaN	NaN	0	0
	S69	NaN	NaN	0.5	NaN	1	NaN	0	NaN	NaN	0
	S70	NaN	NaN	NaN	1	1	NaN	0	0	0	NaN
	S71	NaN	1	1	1	NaN	0	NaN	NaN	0	NaN
	S72	1	NaN	1	NaN	NaN	NaN	NaN	NaN	0	0
	S73	NaN	NaN	0	1	NaN	1	1	NaN	NaN	NaN
	S74	1	1	NaN	1	NaN	NaN	NaN	0	NaN	0
	S75	1	1	NaN	NaN	NaN	0	NaN	NaN	NaN	0
	S76	1	NaN	NaN	1	1	NaN	0	0	NaN	0
	S77	1	NaN	NaN	1	1	0	0	NaN	0	NaN
	S78	1	1	NaN	1	NaN	0	0	NaN	0	NaN
	S79	1	NaN	NaN	1	NaN	NaN	NaN	0	0	NaN
	S80	NaN	1	NaN	1	1	0.5	NaN	0	NaN	NaN

## Sheet: Figure 4c. controls
		Experiment 3: In-lab
		Control trials. Results show slider time estimate in seconds.
		Inducer duration (s)
		0	1	2	3	4
Subjects	S1	0.00519097	1.14745	2.00674	3.09552	3.98566
	S2	0.268641	1.06737	2.01927	3.08134	3.9943
	S3	0.00618056	1.62158	2.00898	3.01295	4
	S4	0.254516	1.24681	2.00602	3.29461	3.99966
	S5	0.00109375	1.1071	2.1671	3.22321	4
	S6	0.506806	0.875538	1.99818	3.38017	4
	S7	0.0876563	1.03517	2.00233	3.03969	3.96964
	S8	0.0412656	0.925438	2.00217	3.06884	3.99841
	S9	0.291545	1.00043	2.00066	3.03415	3.99549
	S10	0.00248264	0.983524	1.49052	2.52771	3.50222

## Sheet: Figure 4d, e. main
		Experiment 3: In-lab
		Main experiment. Sound IDs and stationarity can be found in sheet "Figured, e. stationarity"
		Result show slider time estimate in seconds.
		Sound 1	Sound 2	Sound 3	Sound 4	Sound 5	Sound 6	Sound 7	Sound 8	Sound 9	Sound 10	Sound 11	Sound 12	Sound 13	Sound 14	Sound 15	Sound 16	Sound 17	Sound 18	Sound 19	Sound 20
Subjects	S1	2.00102	3.56375	3.95312	2.01172	3.96967	3.27543	1.00073	2.99918	1.02319	3.96286	2.53788	1.04076	3.70356	2.11615	0.721007	2.97917	0.000711806	0.99033	2.78781	0.00991319
	S2	2.64725	2.00573	3.2335	1.72952	2.81766	2.88937	1.44797	2.95459	1.39084	2.46877	1.72538	0.225562	3.47673	1.87427	1.17623	3.00691	1.27364	1.99803	2.27981	0.993281
	S3	1.2579	3.99741	2.76774	0.740243	3.99363	1.98512	0.506962	3.99729	0.255226	3.99851	1.26177	0.00545139	3.9992	3.00168	0.00109375	3.24156	1.50476	2.01373	2.5004	0.00840278
	S4	2.75109	3.75844	3.49942	1.10716	2.25278	2.43533	0.00107813	2.99636	0.0138438	3.24859	1.50061	0.00423438	3.08588	2.95686	0.0125781	1.49497	2.53534	2.99377	1.50452	0.276078
	S5	3.97984	4	2.09715	0.000590278	4	3.99208	0.87717	2.97134	0	3.91979	3.22583	0.101753	4	1.74703	0.50217	1.55257	1.40352	1.48063	2.21493	0.315469
	S6	0.00182292	0.506597	0.00142361	0.502014	0.00142361	1.49507	0.00807292	0.614097	0.0636111	1.99606	0.698194	0.00342014	0.504097	0.509236	0.0574653	2.00031	0.502674	0.00315972	0.503594	0.00458333
	S7	3.26304	3.34418	1.46708	0.232656	3.17852	3.18845	1.00118	2.57731	0.720972	0.444705	0.261076	0.262899	3.75642	0.0139757	0.747135	2.48759	0.972812	0.984844	0.456562	0.00171875
	S8	0.739516	1.38884	2.22584	0.503656	3.49636	2.76291	0.0354531	0.506141	0.230656	2.49777	0.237797	0.00379687	3.989	1.4957	0.00664062	2.9952	0.00532813	0.219859	2.21853	0.00342188
	S9	4	3.50175	2.50457	1.04965	3.88227	3.25021	0.464462	2.04842	0.770365	3.99839	1.01811	0.651128	3.99547	2.23918	0.242951	2.49347	0.871667	0.487031	3.99295	1.0066
	S10	1.49363	1.49908	1.49512	1.01161	0.750799	1.73064	1.51227	1.49891	0.245729	1.50021	1.75974	1.2462	3.49873	0.257708	0.243559	1.25663	0.491458	1.01599	0.741163	0.752847

## Sheet: Figure 4d, e. stationarity
Sound ID	Sound name		Stationarity
Sound 1	'Insects in a swamp'	0.9444	0.024844
Sound 2	'Rattlesnake'	0.8384	0.0765487
Sound 3	'Rain beating against window'	1.0742	-0.0310851
Sound 4	'Brushing teeth'	1.6659	-0.221649
Sound 5	'Car interior'	0.668	0.175224
Sound 6	'Lawn edger'	0.5821	0.235002
Sound 7	'Firecrackers'	4.2337	-0.62672
Sound 8	'Helicopter'	0.9494	0.0225508
Sound 9	'Jogging on gravel'	2.0856	-0.319231
Sound 10	'Pouring coffee beans'	0.8322	0.0797723
Sound 11	'Shaking paper'	1.4585	-0.163906
Sound 12	'Tapping rhythm'	2.0423	-0.31012
Sound 13	'Applause (large)'	0.687	0.163043
Sound 14	'Babble'	1.0791	-0.0330617
Sound 15	'German rail station announcer'	1.9509	-0.290235
Sound 16	'Large railway station'	0.9572	0.0189973
Sound 17	'Music (bluegrass)'	1.5152	-0.18047
Sound 18	'Speech (german male)'	3.7231	-0.570905
Sound 19	'Bubbling water'	1.1364	-0.0555312
Sound 20	'Water movement'	2.4303	-0.38566

## Sheet: Figure 5b. real, continuity
			Experiment 4: In-lab
			Real sounds. Sound list can be found in column Y
			Values show proportion of continuous responses (Continuous = 1, Discontinuous = 0).
		SNR (dB)	Sound 1	Sound 2	Sound 3	Sound 4	Sound 5	Sound 6	Sound 7	Sound 8	Sound 9	Sound 10	Sound 11	Sound 12	Sound 13	Sound 14	Sound 15	Sound 16	Sound 17	Sound 18	Sound 19	Sound 20
Subjects	S1	-18	0	0	0	0	0	0	0	0	0	0	0	0	0	0	0	0	0	0.5	0	0		Sound ID	Sound name (wav file)
		-12	0	0	0	0	0	0.5	0	0	0	0	0	0	0	0	0	0	0	1	0	0		Sound 1	'004_animals_frogs1_f0.wav'
		-6	0.5	1	0.5	0	0	0	1	0.5	0.5	0.5	0.5	1	0.5	1	0.5	0.5	0	1	0	0.5		Sound 2	'006_animals_rattlesnake_f0.wav'
		0	1	1	0.5	1	1	1	1	1	1	0.5	1	1	1	1	1	1	0.5	1	0.5	1		Sound 3	'008_animals_summer-day-in-the-south_f0.wav'
		6	1	0.5	0.5	0.5	1	1	1	1	0.5	1	1	1	1	1	1	1	1	1	1	1		Sound 4	'012_environment_wind-whistling_f0.wav'
		12	1	1	1	1	1	1	1	1	1	1	1	1	1	1	1	1	1	1	1	1		Sound 5	'013_mechanical_ac-unit_f0.wav'
		C	1	1	1	1	1	1	1	1	1	1	1	1	1	1	1	1	1	1	1	1		Sound 6	'017_mechanical_car-interior_f0.wav'
	S2	-18	0	0	0.5	0	0	0	0	0	0	0	0	0	0	0	0	0	0	0	0	0		Sound 7	'026_mechanical_edger_f0.wav'
		-12	0.5	0.5	0	0	0	0	0	1	0	0	0	0	0.5	1	1	0.5	0	0	0.5	0.5		Sound 8	'036_mechanical_linotypes_f0.wav'
		-6	1	0	1	1	0	0	0.5	1	0	0	1	0.5	1	1	1	1	1	0	0	0.5		Sound 9	'038_mechanical_newspaper-printing-press_f0.wav'
		0	0.5	0	0.5	1	0.5	1	1	1	0.5	0.5	1	1	1	1	1	1	0	1	0.5	0.5		Sound 10	'039_mechanical_pneumatic-drills-at-road-works_f0.wav'
		6	0.5	0.5	1	0.5	0	1	1	1	0.5	0.5	1	1	1	0.5	1	1	1	1	0.5	0.5		Sound 11	'040_mechanical_pouring-coffee-beans_f0.wav'
		12	0.5	0.5	0.5	0	1	1	1	1	1	0.5	1	1	0.5	1	0.5	1	0	0.5	1	0		Sound 12	'052_people_animated-crowd-in-a-large-hall_f0.wav'
		C	1	1	1	1	1	1	1	1	1	1	1	1	1	1	1	1	1	1	1	1		Sound 13	'053_people_applause-01-big_f0.wav'
	S3	-18	0	0	0	0	0	0	0	0	0	0	0	0	0	0	0	0	0	0	0	0		Sound 14	'055_people_babble-1_f0.wav'
		-12	0	0	0	0	0	0.5	0	0.5	0	0	0	0	0	0.5	0	0	0	0	0	0		Sound 15	'059_people_large-railway-station_f0.wav'
		-6	1	0	0.5	0.5	0	1	0	1	0.5	0	0.5	0.5	0	0.5	0.5	1	1	0	0	1		Sound 16	'072_water_ocean-wave-slow_f0.wav'
		0	1	1	1	1	0	1	0.5	1	1	1	1	1	1	1	1	1	1	0	0.5	1		Sound 17	'074_water_rain_f0.wav'
		6	1	0.5	1	1	1	1	1	1	1	1	1	1	1	1	0.5	1	1	0.5	1	1		Sound 18	'075_water_river-babbling_f0.wav'
		12	0.5	1	1	1	1	1	0	1	1	1	0.5	1	1	1	0.5	1	1	0	0	1		Sound 19	'076_water_river-running-over-shallows_f0.wav'
		C	1	1	1	1	1	1	1	1	1	1	1	1	1	1	1	1	1	1	1	1		Sound 20	'077_water_stream-small_f0.wav'
	S4	-18	0	0.5	0	0	0	0	0	0	0	0	0	0	0	0	0	0	0	0	0	0
		-12	0	1	0.5	0.5	0	1	0	0.5	0	0	1	0	0	1	0	1	0	0	0.5	0
		-6	1	1	0.5	1	0	0.5	0	1	0	0	1	1	1	1	1	1	1	1	1	0.5
		0	1	1	1	1	1	1	1	1	1	0.5	1	1	1	1	1	1	1	1	1	1
		6	1	1	0.5	1	1	0.5	1	1	1	1	1	1	1	1	1	1	1	1	1	1
		12	0	1	1	1	1	1	0.5	1	0.5	1	1	1	1	1	0.5	1	1	1	1	1
		C	1	1	1	1	1	1	1	1	1	0.5	1	1	1	1	1	1	1	1	1	1
	S5	-18	0	0	0	0	0	0	0	0	0	0	0	0	0	0	0	0.5	0	0	0	0
		-12	0	0.5	0	0	0	0	0.5	0	0	0	0	0	0	0	0	0	0	0	0	0.5
		-6	0	1	0	1	0	1	0.5	1	0.5	0	1	0	1	1	1	1	1	1	1	1
		0	1	1	0.5	1	0	0.5	1	1	1	0.5	1	1	0.5	1	0.5	1	1	1	1	1
		6	0.5	1	1	1	1	0.5	1	0.5	0.5	0.5	1	0.5	1	1	1	0.5	1	1	1	0.5
		12	0.5	1	0.5	1	0.5	1	1	1	0.5	0.5	1	0.5	1	1	1	0.5	1	1	1	0.5
		C	1	1	1	1	1	1	1	1	1	1	1	1	1	1	1	1	1	1	0.5	1
	S6	-18	0	0	0	0	0	0	0	0	0	0	0	0	0	0	0	0	0	0	0	0
		-12	0	0.5	0	0	0	0.5	0	0	0	0	1	0	0	0	0	0	0	0	0	0
		-6	0	0.5	0	0	0	0.5	0	0.5	0	0	1	0	0	1	1	1	1	1	0.5	0.5
		0	1	1	0	1	0	0.5	0	0.5	0	0	1	1	0.5	0.5	1	1	0.5	1	0.5	0.5
		6	1	0	0	0.5	1	0.5	1	1	0.5	0.5	0	0.5	0.5	0.5	1	1	0.5	1	1	0.5
		12	0.5	1	1	0.5	1	0.5	1	0.5	0	0	0.5	0.5	0.5	1	0.5	1	1	1	0.5	0.5
		C	0.5	0.5	0.5	1	1	0.5	1	0.5	1	0.5	1	0.5	1	1	1	1	0.5	1	1	1
	S7	-18	0	0	0	0	0	0	0	0	0	0	0	0	0	0	0	0	0	0	0	0
		-12	0	0	0	0	0	0	0	0	0	0	0.5	0	0	0	0	0.5	0.5	0	0	0
		-6	0.5	0.5	0.5	1	0	0	0.5	1	0.5	0	0.5	0	1	1	1	1	1	1	1	1
		0	0.5	1	1	1	0	1	1	1	0.5	0.5	1	1	1	1	1	1	1	1	1	1
		6	1	0	0.5	0.5	0.5	0.5	1	0.5	1	0	1	1	0.5	1	1	1	1	0.5	0.5	1
		12	1	1	0	1	1	0.5	1	0.5	0	1	0	1	1	1	1	0.5	0.5	0.5	1	0.5
		C	1	1	1	1	1	1	1	1	1	1	1	1	1	1	1	1	1	1	1	1
	S8	-18	0	0	0	0	0	0	0	0	0	0	0	0	0	0	0	0	0	0	0	0
		-12	0.5	0	0	0	0	0.5	0	0	0	0	1	0	0	0	0	0	0	0	0	0
		-6	0.5	0.5	0	0.5	0	1	0	0.5	0.5	0	1	0.5	0.5	1	0.5	1	0.5	0	0.5	0.5
		0	0.5	1	0.5	0.5	1	0.5	1	1	1	0.5	1	0.5	1	1	1	1	1	1	1	1
		6	1	1	0.5	1	1	1	1	1	1	1	1	1	1	0.5	1	1	1	1	1	1
		12	1	0.5	0.5	1	1	0.5	1	1	1	1	1	1	1	1	1	1	1	0.5	1	1
		C	1	1	1	1	1	1	1	1	1	1	1	1	1	1	1	1	1	1	1	1
	S9	-18	0	0	0	0	0	0	0	0	0	0	0	0	0	0	0	0	0	0	0	0
		-12	0	0	0	0	0	0.5	0	0	0	0	0	0	0	0	0	0	0	0	0	0
		-6	0	1	0	0	0	1	0	1	0	0	1	0.5	0.5	1	1	1	0.5	0.5	0.5	1
		0	0.5	0.5	0	1	0	1	0	1	0	0.5	1	0.5	1	1	1	0.5	1	1	1	1
		6	1	1	0	0.5	0.5	1	1	1	0.5	1	0.5	1	1	1	1	1	1	1	1	1
		12	1	1	1	0.5	1	0.5	1	1	0	1	1	0.5	0.5	1	1	1	1	1	1	1
		C	0.5	1	1	1	1	1	1	1	1	1	1	1	1	1	1	1	1	1	0.5	1
	S10	-18	0	0	0	0	0	0	0	0	0	0	0	0	0.5	0	0	0.5	0	0	0	0
		-12	0	0	0	0	0	0	0	0	0	0	1	0	0	0.5	0	0.5	0.5	0	0	0
		-6	0	1	0	1	0	0	0	1	0	0	1	0.5	0	1	1	1	1	0.5	1	1
		0	1	1	0	1	0	1	0	1	0	0.5	1	1	1	1	1	1	1	1	1	1
		6	1	1	0.5	1	1	1	1	1	1	1	1	1	1	1	1	1	1	1	1	1
		12	1	1	1	1	1	1	1	1	1	1	1	1	1	1	1	1	1	1	1	1
		C	1	1	1	1	1	1	1	1	1	1	1	1	1	1	1	1	1	1	1	1
			Sound 1	Sound 2	Sound 3	Sound 4	Sound 5	Sound 6	Sound 7	Sound 8	Sound 9	Sound 10	Sound 11	Sound 12	Sound 13	Sound 14	Sound 15	Sound 16	Sound 17	Sound 18	Sound 19	Sound 20

[truncated: 17 more sheets: Figure 5b.synthetic, continuity, Figure 5b. real, masking, Figure 5b.synthetic, masking, Figure 6c. controls, Figure 6d. main, Figure 7d, e. main, Figure 8d. main, suppTable 1, suppTable 2, suppTable 3, suppTable 4, suppTable 5, suppTable 6, suppFigure 4a. masking, suppFigure 4a. continuity, suppFigure 5c. controls, suppFigure 5d. main]
